# Supplementary material for: Development of a Multilocus Sequence Typing Scheme for Giardia intestinalis
Source: Genes (Basel). 2020 Jul 8;11(7):764. doi: 10.3390/genes11070764 (PMC7397270; doi:10.3390/genes11070764)
Supplement: Supplementary file 1 [file genes-11-00764-s001.zip]

Archive with 18 entries (18 files):
- Figure S1.pdf
- Figure S10.pdf
- Figure S2.pdf
- Figure S3.pdf
- Figure S4.pdf
- Figure S5.pdf
- Figure S6.pdf
- Figure S7.pdf
- Figure S8.pdf
- Figure S9.pdf
- Table S1.docx
- Table S2.docx
- Table S3.xlsx
- Table S4.docx
- Table S5.docx
- Table S6.docx
- Table S7.docx
- Table S8.docx
