# Supplementary material for: Development of a Multilocus Sequence Typing Scheme for Giardia intestinalis
Source: Genes (Basel). 2020 Jul 8;11(7):764. doi: 10.3390/genes11070764 (PMC7397270; doi:10.3390/genes11070764)
Supplement: Supplementary file 1 [file genes-11-00764-s001.zip › Table S3.xlsx]

## Sheet: Hoja2
Table S3. Whole genome sequencing (WGS) data genomes available in the public database of The European Nucleotide Archive (ENA)
study_accession	sample_accession	secondary_sample_accession	experiment_accession	run_accession	tax_id	scientific_name	instrument_model	library_layout	fastq_ftp	fastq_galaxy	submitted_ftp	submitted_galaxy	sra_ftp	sra_galaxy	cram_index_ftp	cram_index_galaxy		Kraken results*
PRJEB3213	SAMEA2018796	ERS163276	ERX284455	ERR311174	5741	Giardia intestinalis	Illumina HiSeq 2000	PAIRED	ftp.sra.ebi.ac.uk/vol1/fastq/ERR311/ERR311174/ERR311174_1.fastq.gz;ftp.sra.ebi.ac.uk/vol1/fastq/ERR311/ERR311174/ERR311174_2.fastq.gz;	ftp.sra.ebi.ac.uk/vol1/fastq/ERR311/ERR311174/ERR311174_1.fastq.gz;ftp.sra.ebi.ac.uk/vol1/fastq/ERR311/ERR311174/ERR311174_2.fastq.gz;	ftp.sra.ebi.ac.uk/vol1/run/ERR311/ERR311174/8441_8#5.bam	ftp.sra.ebi.ac.uk/vol1/run/ERR311/ERR311174/8441_8#5.bam	ftp.sra.ebi.ac.uk/vol1/err/ERR311/ERR311174	ftp.sra.ebi.ac.uk/vol1/err/ERR311/ERR311174				Not included
PRJEB3213	SAMEA2018552	ERS163277	ERX284456	ERR311175	5741	Giardia intestinalis	Illumina HiSeq 2000	PAIRED	ftp.sra.ebi.ac.uk/vol1/fastq/ERR311/ERR311175/ERR311175_1.fastq.gz;ftp.sra.ebi.ac.uk/vol1/fastq/ERR311/ERR311175/ERR311175_2.fastq.gz;	ftp.sra.ebi.ac.uk/vol1/fastq/ERR311/ERR311175/ERR311175_1.fastq.gz;ftp.sra.ebi.ac.uk/vol1/fastq/ERR311/ERR311175/ERR311175_2.fastq.gz;	ftp.sra.ebi.ac.uk/vol1/run/ERR311/ERR311175/8441_8#6.bam	ftp.sra.ebi.ac.uk/vol1/run/ERR311/ERR311175/8441_8#6.bam	ftp.sra.ebi.ac.uk/vol1/err/ERR311/ERR311175	ftp.sra.ebi.ac.uk/vol1/err/ERR311/ERR311175				Not included
PRJEB3213	SAMEA2020285	ERS163278	ERX284457	ERR311176	5741	Giardia intestinalis	Illumina HiSeq 2000	PAIRED	ftp.sra.ebi.ac.uk/vol1/fastq/ERR311/ERR311176/ERR311176_1.fastq.gz;ftp.sra.ebi.ac.uk/vol1/fastq/ERR311/ERR311176/ERR311176_2.fastq.gz;	ftp.sra.ebi.ac.uk/vol1/fastq/ERR311/ERR311176/ERR311176_1.fastq.gz;ftp.sra.ebi.ac.uk/vol1/fastq/ERR311/ERR311176/ERR311176_2.fastq.gz;	ftp.sra.ebi.ac.uk/vol1/run/ERR311/ERR311176/8441_8#7.bam	ftp.sra.ebi.ac.uk/vol1/run/ERR311/ERR311176/8441_8#7.bam	ftp.sra.ebi.ac.uk/vol1/err/ERR311/ERR311176	ftp.sra.ebi.ac.uk/vol1/err/ERR311/ERR311176				Not included
PRJEB3213	SAMEA2020286	ERS163281	ERX284460	ERR311179	5741	Giardia intestinalis	Illumina HiSeq 2000	PAIRED	ftp.sra.ebi.ac.uk/vol1/fastq/ERR311/ERR311179/ERR311179_1.fastq.gz;ftp.sra.ebi.ac.uk/vol1/fastq/ERR311/ERR311179/ERR311179_2.fastq.gz;	ftp.sra.ebi.ac.uk/vol1/fastq/ERR311/ERR311179/ERR311179_1.fastq.gz;ftp.sra.ebi.ac.uk/vol1/fastq/ERR311/ERR311179/ERR311179_2.fastq.gz;	ftp.sra.ebi.ac.uk/vol1/run/ERR311/ERR311179/8441_8#10.bam	ftp.sra.ebi.ac.uk/vol1/run/ERR311/ERR311179/8441_8#10.bam	ftp.sra.ebi.ac.uk/vol1/err/ERR311/ERR311179	ftp.sra.ebi.ac.uk/vol1/err/ERR311/ERR311179				Not included
PRJEB3213	SAMEA2018676	ERS163286	ERX284465	ERR311184	5741	Giardia intestinalis	Illumina HiSeq 2000	PAIRED	ftp.sra.ebi.ac.uk/vol1/fastq/ERR311/ERR311184/ERR311184_1.fastq.gz;ftp.sra.ebi.ac.uk/vol1/fastq/ERR311/ERR311184/ERR311184_2.fastq.gz;	ftp.sra.ebi.ac.uk/vol1/fastq/ERR311/ERR311184/ERR311184_1.fastq.gz;ftp.sra.ebi.ac.uk/vol1/fastq/ERR311/ERR311184/ERR311184_2.fastq.gz;	ftp.sra.ebi.ac.uk/vol1/run/ERR311/ERR311184/8441_8#15.bam	ftp.sra.ebi.ac.uk/vol1/run/ERR311/ERR311184/8441_8#15.bam	ftp.sra.ebi.ac.uk/vol1/err/ERR311/ERR311184	ftp.sra.ebi.ac.uk/vol1/err/ERR311/ERR311184				Not included
PRJEB3213	SAMEA2035758	ERS184164	ERX284466	ERR311185	5741	Giardia intestinalis	Illumina MiSeq	PAIRED	ftp.sra.ebi.ac.uk/vol1/fastq/ERR311/ERR311185/ERR311185_1.fastq.gz;ftp.sra.ebi.ac.uk/vol1/fastq/ERR311/ERR311185/ERR311185_2.fastq.gz;	ftp.sra.ebi.ac.uk/vol1/fastq/ERR311/ERR311185/ERR311185_1.fastq.gz;ftp.sra.ebi.ac.uk/vol1/fastq/ERR311/ERR311185/ERR311185_2.fastq.gz;	ftp.sra.ebi.ac.uk/vol1/run/ERR311/ERR311185/8945_1#1.bam	ftp.sra.ebi.ac.uk/vol1/run/ERR311/ERR311185/8945_1#1.bam	ftp.sra.ebi.ac.uk/vol1/err/ERR311/ERR311185	ftp.sra.ebi.ac.uk/vol1/err/ERR311/ERR311185				included
PRJEB3213	SAMEA1971072	ERS184160	ERX284467	ERR311186	5741	Giardia intestinalis	Illumina MiSeq	PAIRED	ftp.sra.ebi.ac.uk/vol1/fastq/ERR311/ERR311186/ERR311186_1.fastq.gz;ftp.sra.ebi.ac.uk/vol1/fastq/ERR311/ERR311186/ERR311186_2.fastq.gz;	ftp.sra.ebi.ac.uk/vol1/fastq/ERR311/ERR311186/ERR311186_1.fastq.gz;ftp.sra.ebi.ac.uk/vol1/fastq/ERR311/ERR311186/ERR311186_2.fastq.gz;	ftp.sra.ebi.ac.uk/vol1/run/ERR311/ERR311186/8945_1#2.bam	ftp.sra.ebi.ac.uk/vol1/run/ERR311/ERR311186/8945_1#2.bam	ftp.sra.ebi.ac.uk/vol1/err/ERR311/ERR311186	ftp.sra.ebi.ac.uk/vol1/err/ERR311/ERR311186				Not included
PRJEB3213	SAMEA2033331	ERS184165	ERX284468	ERR311187	5741	Giardia intestinalis	Illumina MiSeq	PAIRED	ftp.sra.ebi.ac.uk/vol1/fastq/ERR311/ERR311187/ERR311187_1.fastq.gz;ftp.sra.ebi.ac.uk/vol1/fastq/ERR311/ERR311187/ERR311187_2.fastq.gz;	ftp.sra.ebi.ac.uk/vol1/fastq/ERR311/ERR311187/ERR311187_1.fastq.gz;ftp.sra.ebi.ac.uk/vol1/fastq/ERR311/ERR311187/ERR311187_2.fastq.gz;	ftp.sra.ebi.ac.uk/vol1/run/ERR311/ERR311187/8945_1#3.bam	ftp.sra.ebi.ac.uk/vol1/run/ERR311/ERR311187/8945_1#3.bam	ftp.sra.ebi.ac.uk/vol1/err/ERR311/ERR311187	ftp.sra.ebi.ac.uk/vol1/err/ERR311/ERR311187				included
PRJEB3213	SAMEA2035757	ERS184162	ERX284469	ERR311188	5741	Giardia intestinalis	Illumina MiSeq	PAIRED	ftp.sra.ebi.ac.uk/vol1/fastq/ERR311/ERR311188/ERR311188_1.fastq.gz;ftp.sra.ebi.ac.uk/vol1/fastq/ERR311/ERR311188/ERR311188_2.fastq.gz;	ftp.sra.ebi.ac.uk/vol1/fastq/ERR311/ERR311188/ERR311188_1.fastq.gz;ftp.sra.ebi.ac.uk/vol1/fastq/ERR311/ERR311188/ERR311188_2.fastq.gz;	ftp.sra.ebi.ac.uk/vol1/run/ERR311/ERR311188/8945_1#4.bam	ftp.sra.ebi.ac.uk/vol1/run/ERR311/ERR311188/8945_1#4.bam	ftp.sra.ebi.ac.uk/vol1/err/ERR311/ERR311188	ftp.sra.ebi.ac.uk/vol1/err/ERR311/ERR311188				Not included
PRJEB3213	SAMEA2033330	ERS184163	ERX284470	ERR311189	5741	Giardia intestinalis	Illumina MiSeq	PAIRED	ftp.sra.ebi.ac.uk/vol1/fastq/ERR311/ERR311189/ERR311189_1.fastq.gz;ftp.sra.ebi.ac.uk/vol1/fastq/ERR311/ERR311189/ERR311189_2.fastq.gz;	ftp.sra.ebi.ac.uk/vol1/fastq/ERR311/ERR311189/ERR311189_1.fastq.gz;ftp.sra.ebi.ac.uk/vol1/fastq/ERR311/ERR311189/ERR311189_2.fastq.gz;	ftp.sra.ebi.ac.uk/vol1/run/ERR311/ERR311189/8945_1#5.bam	ftp.sra.ebi.ac.uk/vol1/run/ERR311/ERR311189/8945_1#5.bam	ftp.sra.ebi.ac.uk/vol1/err/ERR311/ERR311189	ftp.sra.ebi.ac.uk/vol1/err/ERR311/ERR311189				Not included
PRJEB3213	SAMEA2057584	ERS226581	ERX284471	ERR311190	5741	Giardia intestinalis	Illumina MiSeq	PAIRED	ftp.sra.ebi.ac.uk/vol1/fastq/ERR311/ERR311190/ERR311190_1.fastq.gz;ftp.sra.ebi.ac.uk/vol1/fastq/ERR311/ERR311190/ERR311190_2.fastq.gz;	ftp.sra.ebi.ac.uk/vol1/fastq/ERR311/ERR311190/ERR311190_1.fastq.gz;ftp.sra.ebi.ac.uk/vol1/fastq/ERR311/ERR311190/ERR311190_2.fastq.gz;	ftp.sra.ebi.ac.uk/vol1/run/ERR311/ERR311190/9731_1#1.bam	ftp.sra.ebi.ac.uk/vol1/run/ERR311/ERR311190/9731_1#1.bam	ftp.sra.ebi.ac.uk/vol1/err/ERR311/ERR311190	ftp.sra.ebi.ac.uk/vol1/err/ERR311/ERR311190				Not included
PRJEB3213	SAMEA2057585	ERS226582	ERX284472	ERR311191	5741	Giardia intestinalis	Illumina MiSeq	PAIRED	ftp.sra.ebi.ac.uk/vol1/fastq/ERR311/ERR311191/ERR311191_1.fastq.gz;ftp.sra.ebi.ac.uk/vol1/fastq/ERR311/ERR311191/ERR311191_2.fastq.gz;	ftp.sra.ebi.ac.uk/vol1/fastq/ERR311/ERR311191/ERR311191_1.fastq.gz;ftp.sra.ebi.ac.uk/vol1/fastq/ERR311/ERR311191/ERR311191_2.fastq.gz;	ftp.sra.ebi.ac.uk/vol1/run/ERR311/ERR311191/9731_1#2.bam	ftp.sra.ebi.ac.uk/vol1/run/ERR311/ERR311191/9731_1#2.bam	ftp.sra.ebi.ac.uk/vol1/err/ERR311/ERR311191	ftp.sra.ebi.ac.uk/vol1/err/ERR311/ERR311191				Not included
PRJEB3213	SAMEA2057586	ERS226583	ERX284473	ERR311192	5741	Giardia intestinalis	Illumina MiSeq	PAIRED	ftp.sra.ebi.ac.uk/vol1/fastq/ERR311/ERR311192/ERR311192_1.fastq.gz;ftp.sra.ebi.ac.uk/vol1/fastq/ERR311/ERR311192/ERR311192_2.fastq.gz;	ftp.sra.ebi.ac.uk/vol1/fastq/ERR311/ERR311192/ERR311192_1.fastq.gz;ftp.sra.ebi.ac.uk/vol1/fastq/ERR311/ERR311192/ERR311192_2.fastq.gz;	ftp.sra.ebi.ac.uk/vol1/run/ERR311/ERR311192/9731_1#3.bam	ftp.sra.ebi.ac.uk/vol1/run/ERR311/ERR311192/9731_1#3.bam	ftp.sra.ebi.ac.uk/vol1/err/ERR311/ERR311192	ftp.sra.ebi.ac.uk/vol1/err/ERR311/ERR311192				Not included
PRJEB3213	SAMEA2057587	ERS226584	ERX284474	ERR311193	5741	Giardia intestinalis	Illumina MiSeq	PAIRED	ftp.sra.ebi.ac.uk/vol1/fastq/ERR311/ERR311193/ERR311193_1.fastq.gz;ftp.sra.ebi.ac.uk/vol1/fastq/ERR311/ERR311193/ERR311193_2.fastq.gz;	ftp.sra.ebi.ac.uk/vol1/fastq/ERR311/ERR311193/ERR311193_1.fastq.gz;ftp.sra.ebi.ac.uk/vol1/fastq/ERR311/ERR311193/ERR311193_2.fastq.gz;	ftp.sra.ebi.ac.uk/vol1/run/ERR311/ERR311193/9731_1#4.bam	ftp.sra.ebi.ac.uk/vol1/run/ERR311/ERR311193/9731_1#4.bam	ftp.sra.ebi.ac.uk/vol1/err/ERR311/ERR311193	ftp.sra.ebi.ac.uk/vol1/err/ERR311/ERR311193				Not included
PRJEB3213	SAMEA2057588	ERS226585	ERX284475	ERR311194	5741	Giardia intestinalis	Illumina MiSeq	PAIRED	ftp.sra.ebi.ac.uk/vol1/fastq/ERR311/ERR311194/ERR311194_1.fastq.gz;ftp.sra.ebi.ac.uk/vol1/fastq/ERR311/ERR311194/ERR311194_2.fastq.gz;	ftp.sra.ebi.ac.uk/vol1/fastq/ERR311/ERR311194/ERR311194_1.fastq.gz;ftp.sra.ebi.ac.uk/vol1/fastq/ERR311/ERR311194/ERR311194_2.fastq.gz;	ftp.sra.ebi.ac.uk/vol1/run/ERR311/ERR311194/9731_1#5.bam	ftp.sra.ebi.ac.uk/vol1/run/ERR311/ERR311194/9731_1#5.bam	ftp.sra.ebi.ac.uk/vol1/err/ERR311/ERR311194	ftp.sra.ebi.ac.uk/vol1/err/ERR311/ERR311194				Not included
PRJEB3213	SAMEA2057589	ERS226586	ERX284476	ERR311195	5741	Giardia intestinalis	Illumina MiSeq	PAIRED	ftp.sra.ebi.ac.uk/vol1/fastq/ERR311/ERR311195/ERR311195_1.fastq.gz;ftp.sra.ebi.ac.uk/vol1/fastq/ERR311/ERR311195/ERR311195_2.fastq.gz;	ftp.sra.ebi.ac.uk/vol1/fastq/ERR311/ERR311195/ERR311195_1.fastq.gz;ftp.sra.ebi.ac.uk/vol1/fastq/ERR311/ERR311195/ERR311195_2.fastq.gz;	ftp.sra.ebi.ac.uk/vol1/run/ERR311/ERR311195/9731_1#6.bam	ftp.sra.ebi.ac.uk/vol1/run/ERR311/ERR311195/9731_1#6.bam	ftp.sra.ebi.ac.uk/vol1/err/ERR311/ERR311195	ftp.sra.ebi.ac.uk/vol1/err/ERR311/ERR311195				Not included
PRJEB3213	SAMEA2057590	ERS226587	ERX284477	ERR311196	5741	Giardia intestinalis	Illumina MiSeq	PAIRED	ftp.sra.ebi.ac.uk/vol1/fastq/ERR311/ERR311196/ERR311196_1.fastq.gz;ftp.sra.ebi.ac.uk/vol1/fastq/ERR311/ERR311196/ERR311196_2.fastq.gz;	ftp.sra.ebi.ac.uk/vol1/fastq/ERR311/ERR311196/ERR311196_1.fastq.gz;ftp.sra.ebi.ac.uk/vol1/fastq/ERR311/ERR311196/ERR311196_2.fastq.gz;	ftp.sra.ebi.ac.uk/vol1/run/ERR311/ERR311196/9740_1#7.bam	ftp.sra.ebi.ac.uk/vol1/run/ERR311/ERR311196/9740_1#7.bam	ftp.sra.ebi.ac.uk/vol1/err/ERR311/ERR311196	ftp.sra.ebi.ac.uk/vol1/err/ERR311/ERR311196				Not included
PRJEB3213	SAMEA2057591	ERS226588	ERX284478	ERR311197	5741	Giardia intestinalis	Illumina MiSeq	PAIRED	ftp.sra.ebi.ac.uk/vol1/fastq/ERR311/ERR311197/ERR311197_1.fastq.gz;ftp.sra.ebi.ac.uk/vol1/fastq/ERR311/ERR311197/ERR311197_2.fastq.gz;	ftp.sra.ebi.ac.uk/vol1/fastq/ERR311/ERR311197/ERR311197_1.fastq.gz;ftp.sra.ebi.ac.uk/vol1/fastq/ERR311/ERR311197/ERR311197_2.fastq.gz;	ftp.sra.ebi.ac.uk/vol1/run/ERR311/ERR311197/9740_1#8.bam	ftp.sra.ebi.ac.uk/vol1/run/ERR311/ERR311197/9740_1#8.bam	ftp.sra.ebi.ac.uk/vol1/err/ERR311/ERR311197	ftp.sra.ebi.ac.uk/vol1/err/ERR311/ERR311197				Not included
PRJEB3213	SAMEA2057592	ERS226589	ERX284479	ERR311198	5741	Giardia intestinalis	Illumina MiSeq	PAIRED	ftp.sra.ebi.ac.uk/vol1/fastq/ERR311/ERR311198/ERR311198_1.fastq.gz;ftp.sra.ebi.ac.uk/vol1/fastq/ERR311/ERR311198/ERR311198_2.fastq.gz;	ftp.sra.ebi.ac.uk/vol1/fastq/ERR311/ERR311198/ERR311198_1.fastq.gz;ftp.sra.ebi.ac.uk/vol1/fastq/ERR311/ERR311198/ERR311198_2.fastq.gz;	ftp.sra.ebi.ac.uk/vol1/run/ERR311/ERR311198/9740_1#9.bam	ftp.sra.ebi.ac.uk/vol1/run/ERR311/ERR311198/9740_1#9.bam	ftp.sra.ebi.ac.uk/vol1/err/ERR311/ERR311198	ftp.sra.ebi.ac.uk/vol1/err/ERR311/ERR311198				Not included
PRJEB3213	SAMEA2057593	ERS226590	ERX284480	ERR311199	5741	Giardia intestinalis	Illumina MiSeq	PAIRED	ftp.sra.ebi.ac.uk/vol1/fastq/ERR311/ERR311199/ERR311199_1.fastq.gz;ftp.sra.ebi.ac.uk/vol1/fastq/ERR311/ERR311199/ERR311199_2.fastq.gz;	ftp.sra.ebi.ac.uk/vol1/fastq/ERR311/ERR311199/ERR311199_1.fastq.gz;ftp.sra.ebi.ac.uk/vol1/fastq/ERR311/ERR311199/ERR311199_2.fastq.gz;	ftp.sra.ebi.ac.uk/vol1/run/ERR311/ERR311199/9740_1#10.bam	ftp.sra.ebi.ac.uk/vol1/run/ERR311/ERR311199/9740_1#10.bam	ftp.sra.ebi.ac.uk/vol1/err/ERR311/ERR311199	ftp.sra.ebi.ac.uk/vol1/err/ERR311/ERR311199				Not included
PRJEB3213	SAMEA2057594	ERS226591	ERX284481	ERR311200	5741	Giardia intestinalis	Illumina MiSeq	PAIRED	ftp.sra.ebi.ac.uk/vol1/fastq/ERR311/ERR311200/ERR311200_1.fastq.gz;ftp.sra.ebi.ac.uk/vol1/fastq/ERR311/ERR311200/ERR311200_2.fastq.gz;	ftp.sra.ebi.ac.uk/vol1/fastq/ERR311/ERR311200/ERR311200_1.fastq.gz;ftp.sra.ebi.ac.uk/vol1/fastq/ERR311/ERR311200/ERR311200_2.fastq.gz;	ftp.sra.ebi.ac.uk/vol1/run/ERR311/ERR311200/9740_1#11.bam	ftp.sra.ebi.ac.uk/vol1/run/ERR311/ERR311200/9740_1#11.bam	ftp.sra.ebi.ac.uk/vol1/err/ERR311/ERR311200	ftp.sra.ebi.ac.uk/vol1/err/ERR311/ERR311200				Not included
PRJEB3213	SAMEA2064494	ERS243041	ERX284495	ERR311214	5741	Giardia intestinalis	Illumina MiSeq	PAIRED	ftp.sra.ebi.ac.uk/vol1/fastq/ERR311/ERR311214/ERR311214_1.fastq.gz;ftp.sra.ebi.ac.uk/vol1/fastq/ERR311/ERR311214/ERR311214_2.fastq.gz;	ftp.sra.ebi.ac.uk/vol1/fastq/ERR311/ERR311214/ERR311214_1.fastq.gz;ftp.sra.ebi.ac.uk/vol1/fastq/ERR311/ERR311214/ERR311214_2.fastq.gz;	ftp.sra.ebi.ac.uk/vol1/run/ERR311/ERR311214/9804_1#5.bam	ftp.sra.ebi.ac.uk/vol1/run/ERR311/ERR311214/9804_1#5.bam	ftp.sra.ebi.ac.uk/vol1/err/ERR311/ERR311214	ftp.sra.ebi.ac.uk/vol1/err/ERR311/ERR311214				Not included
PRJEB3213	SAMEA2066657	ERS243042	ERX284496	ERR311215	5741	Giardia intestinalis	Illumina MiSeq	PAIRED	ftp.sra.ebi.ac.uk/vol1/fastq/ERR311/ERR311215/ERR311215_1.fastq.gz;ftp.sra.ebi.ac.uk/vol1/fastq/ERR311/ERR311215/ERR311215_2.fastq.gz;	ftp.sra.ebi.ac.uk/vol1/fastq/ERR311/ERR311215/ERR311215_1.fastq.gz;ftp.sra.ebi.ac.uk/vol1/fastq/ERR311/ERR311215/ERR311215_2.fastq.gz;	ftp.sra.ebi.ac.uk/vol1/run/ERR311/ERR311215/9804_1#6.bam	ftp.sra.ebi.ac.uk/vol1/run/ERR311/ERR311215/9804_1#6.bam	ftp.sra.ebi.ac.uk/vol1/err/ERR311/ERR311215	ftp.sra.ebi.ac.uk/vol1/err/ERR311/ERR311215				Not included
PRJEB3213	SAMEA2064495	ERS243043	ERX284497	ERR311216	5741	Giardia intestinalis	Illumina MiSeq	PAIRED	ftp.sra.ebi.ac.uk/vol1/fastq/ERR311/ERR311216/ERR311216_1.fastq.gz;ftp.sra.ebi.ac.uk/vol1/fastq/ERR311/ERR311216/ERR311216_2.fastq.gz;	ftp.sra.ebi.ac.uk/vol1/fastq/ERR311/ERR311216/ERR311216_1.fastq.gz;ftp.sra.ebi.ac.uk/vol1/fastq/ERR311/ERR311216/ERR311216_2.fastq.gz;	ftp.sra.ebi.ac.uk/vol1/run/ERR311/ERR311216/9804_1#7.bam	ftp.sra.ebi.ac.uk/vol1/run/ERR311/ERR311216/9804_1#7.bam	ftp.sra.ebi.ac.uk/vol1/err/ERR311/ERR311216	ftp.sra.ebi.ac.uk/vol1/err/ERR311/ERR311216				Not included
PRJEB3213	SAMEA2064496	ERS243044	ERX284498	ERR311217	5741	Giardia intestinalis	Illumina MiSeq	PAIRED	ftp.sra.ebi.ac.uk/vol1/fastq/ERR311/ERR311217/ERR311217_1.fastq.gz;ftp.sra.ebi.ac.uk/vol1/fastq/ERR311/ERR311217/ERR311217_2.fastq.gz;	ftp.sra.ebi.ac.uk/vol1/fastq/ERR311/ERR311217/ERR311217_1.fastq.gz;ftp.sra.ebi.ac.uk/vol1/fastq/ERR311/ERR311217/ERR311217_2.fastq.gz;	ftp.sra.ebi.ac.uk/vol1/run/ERR311/ERR311217/9804_1#8.bam	ftp.sra.ebi.ac.uk/vol1/run/ERR311/ERR311217/9804_1#8.bam	ftp.sra.ebi.ac.uk/vol1/err/ERR311/ERR311217	ftp.sra.ebi.ac.uk/vol1/err/ERR311/ERR311217				Not included
PRJEB32663	SAMEA5618880	ERS3422967	ERX3358093	ERR3333378	5741	Giardia intestinalis	Illumina MiSeq	PAIRED	ftp.sra.ebi.ac.uk/vol1/fastq/ERR333/008/ERR3333378/ERR3333378_1.fastq.gz;ftp.sra.ebi.ac.uk/vol1/fastq/ERR333/008/ERR3333378/ERR3333378_2.fastq.gz;	ftp.sra.ebi.ac.uk/vol1/fastq/ERR333/008/ERR3333378/ERR3333378_1.fastq.gz;ftp.sra.ebi.ac.uk/vol1/fastq/ERR333/008/ERR3333378/ERR3333378_2.fastq.gz;	ftp.sra.ebi.ac.uk/vol1/run/ERR333/ERR3333378/Cyste1-assC_S1_L001_R1_001.fastq.gz;ftp.sra.ebi.ac.uk/vol1/run/ERR333/ERR3333378/Cyste1-assC_S1_L001_R2_001.fastq.gz;	ftp.sra.ebi.ac.uk/vol1/run/ERR333/ERR3333378/Cyste1-assC_S1_L001_R1_001.fastq.gz;ftp.sra.ebi.ac.uk/vol1/run/ERR333/ERR3333378/Cyste1-assC_S1_L001_R2_001.fastq.gz;	ftp.sra.ebi.ac.uk/vol1/err/ERR333/008/ERR3333378	ftp.sra.ebi.ac.uk/vol1/err/ERR333/008/ERR3333378				Not included
PRJEB32663	SAMEA5618881	ERS3422968	ERX3358094	ERR3333379	5741	Giardia intestinalis	Illumina MiSeq	PAIRED	ftp.sra.ebi.ac.uk/vol1/fastq/ERR333/009/ERR3333379/ERR3333379_1.fastq.gz;ftp.sra.ebi.ac.uk/vol1/fastq/ERR333/009/ERR3333379/ERR3333379_2.fastq.gz;	ftp.sra.ebi.ac.uk/vol1/fastq/ERR333/009/ERR3333379/ERR3333379_1.fastq.gz;ftp.sra.ebi.ac.uk/vol1/fastq/ERR333/009/ERR3333379/ERR3333379_2.fastq.gz;	ftp.sra.ebi.ac.uk/vol1/run/ERR333/ERR3333379/Cyste2-assD_S2_L001_R1_001.fastq.gz;ftp.sra.ebi.ac.uk/vol1/run/ERR333/ERR3333379/Cyste2-assD_S2_L001_R2_001.fastq.gz;	ftp.sra.ebi.ac.uk/vol1/run/ERR333/ERR3333379/Cyste2-assD_S2_L001_R1_001.fastq.gz;ftp.sra.ebi.ac.uk/vol1/run/ERR333/ERR3333379/Cyste2-assD_S2_L001_R2_001.fastq.gz;	ftp.sra.ebi.ac.uk/vol1/err/ERR333/009/ERR3333379	ftp.sra.ebi.ac.uk/vol1/err/ERR333/009/ERR3333379				Not included
PRJEB32663	SAMEA5618882	ERS3422969	ERX3358095	ERR3333380	5741	Giardia intestinalis	Illumina MiSeq	PAIRED	ftp.sra.ebi.ac.uk/vol1/fastq/ERR333/000/ERR3333380/ERR3333380_1.fastq.gz;ftp.sra.ebi.ac.uk/vol1/fastq/ERR333/000/ERR3333380/ERR3333380_2.fastq.gz;	ftp.sra.ebi.ac.uk/vol1/fastq/ERR333/000/ERR3333380/ERR3333380_1.fastq.gz;ftp.sra.ebi.ac.uk/vol1/fastq/ERR333/000/ERR3333380/ERR3333380_2.fastq.gz;	ftp.sra.ebi.ac.uk/vol1/run/ERR333/ERR3333380/Cyste3-assC_S3_L001_R1_001.fastq.gz;ftp.sra.ebi.ac.uk/vol1/run/ERR333/ERR3333380/Cyste3-assC_S3_L001_R2_001.fastq.gz;	ftp.sra.ebi.ac.uk/vol1/run/ERR333/ERR3333380/Cyste3-assC_S3_L001_R1_001.fastq.gz;ftp.sra.ebi.ac.uk/vol1/run/ERR333/ERR3333380/Cyste3-assC_S3_L001_R2_001.fastq.gz;	ftp.sra.ebi.ac.uk/vol1/err/ERR333/000/ERR3333380	ftp.sra.ebi.ac.uk/vol1/err/ERR333/000/ERR3333380				Not included
PRJEB32663	SAMEA5618883	ERS3422970	ERX3358096	ERR3333381	5741	Giardia intestinalis	Illumina MiSeq	PAIRED	ftp.sra.ebi.ac.uk/vol1/fastq/ERR333/001/ERR3333381/ERR3333381_1.fastq.gz;ftp.sra.ebi.ac.uk/vol1/fastq/ERR333/001/ERR3333381/ERR3333381_2.fastq.gz;	ftp.sra.ebi.ac.uk/vol1/fastq/ERR333/001/ERR3333381/ERR3333381_1.fastq.gz;ftp.sra.ebi.ac.uk/vol1/fastq/ERR333/001/ERR3333381/ERR3333381_2.fastq.gz;	ftp.sra.ebi.ac.uk/vol1/run/ERR333/ERR3333381/Cyste4-assD_S4_L001_R1_001.fastq.gz;ftp.sra.ebi.ac.uk/vol1/run/ERR333/ERR3333381/Cyste4-assD_S4_L001_R2_001.fastq.gz;	ftp.sra.ebi.ac.uk/vol1/run/ERR333/ERR3333381/Cyste4-assD_S4_L001_R1_001.fastq.gz;ftp.sra.ebi.ac.uk/vol1/run/ERR333/ERR3333381/Cyste4-assD_S4_L001_R2_001.fastq.gz;	ftp.sra.ebi.ac.uk/vol1/err/ERR333/001/ERR3333381	ftp.sra.ebi.ac.uk/vol1/err/ERR333/001/ERR3333381				Not included
PRJEB32663	SAMEA5618884	ERS3422971	ERX3358097	ERR3333382	5741	Giardia intestinalis	Illumina MiSeq	PAIRED	ftp.sra.ebi.ac.uk/vol1/fastq/ERR333/002/ERR3333382/ERR3333382_1.fastq.gz;ftp.sra.ebi.ac.uk/vol1/fastq/ERR333/002/ERR3333382/ERR3333382_2.fastq.gz;	ftp.sra.ebi.ac.uk/vol1/fastq/ERR333/002/ERR3333382/ERR3333382_1.fastq.gz;ftp.sra.ebi.ac.uk/vol1/fastq/ERR333/002/ERR3333382/ERR3333382_2.fastq.gz;	ftp.sra.ebi.ac.uk/vol1/run/ERR333/ERR3333382/Pool-Isolaat5-AssD_S5_L001_R1_001.fastq.gz;ftp.sra.ebi.ac.uk/vol1/run/ERR333/ERR3333382/Pool-Isolaat5-AssD_S5_L001_R2_001.fastq.gz;	ftp.sra.ebi.ac.uk/vol1/run/ERR333/ERR3333382/Pool-Isolaat5-AssD_S5_L001_R1_001.fastq.gz;ftp.sra.ebi.ac.uk/vol1/run/ERR333/ERR3333382/Pool-Isolaat5-AssD_S5_L001_R2_001.fastq.gz;	ftp.sra.ebi.ac.uk/vol1/err/ERR333/002/ERR3333382	ftp.sra.ebi.ac.uk/vol1/err/ERR333/002/ERR3333382				Not included
PRJEB32663	SAMEA5618885	ERS3422972	ERX3358098	ERR3333383	5741	Giardia intestinalis	Illumina MiSeq	PAIRED	ftp.sra.ebi.ac.uk/vol1/fastq/ERR333/003/ERR3333383/ERR3333383_1.fastq.gz;ftp.sra.ebi.ac.uk/vol1/fastq/ERR333/003/ERR3333383/ERR3333383_2.fastq.gz;	ftp.sra.ebi.ac.uk/vol1/fastq/ERR333/003/ERR3333383/ERR3333383_1.fastq.gz;ftp.sra.ebi.ac.uk/vol1/fastq/ERR333/003/ERR3333383/ERR3333383_2.fastq.gz;	ftp.sra.ebi.ac.uk/vol1/run/ERR333/ERR3333383/Pool-Isolaat8-assC_S6_L001_R1_001.fastq.gz;ftp.sra.ebi.ac.uk/vol1/run/ERR333/ERR3333383/Pool-Isolaat8-assC_S6_L001_R2_001.fastq.gz;	ftp.sra.ebi.ac.uk/vol1/run/ERR333/ERR3333383/Pool-Isolaat8-assC_S6_L001_R1_001.fastq.gz;ftp.sra.ebi.ac.uk/vol1/run/ERR333/ERR3333383/Pool-Isolaat8-assC_S6_L001_R2_001.fastq.gz;	ftp.sra.ebi.ac.uk/vol1/err/ERR333/003/ERR3333383	ftp.sra.ebi.ac.uk/vol1/err/ERR333/003/ERR3333383				Not included
PRJEB3213	SAMEA2248445	ERS370855	ERX388946	ERR422653	5741	Giardia intestinalis	Illumina MiSeq	PAIRED	ftp.sra.ebi.ac.uk/vol1/fastq/ERR422/ERR422653/ERR422653_1.fastq.gz;ftp.sra.ebi.ac.uk/vol1/fastq/ERR422/ERR422653/ERR422653_2.fastq.gz;	ftp.sra.ebi.ac.uk/vol1/fastq/ERR422/ERR422653/ERR422653_1.fastq.gz;ftp.sra.ebi.ac.uk/vol1/fastq/ERR422/ERR422653/ERR422653_2.fastq.gz;	ftp.sra.ebi.ac.uk/vol1/run/ERR422/ERR422653/11655_1#5.cram	ftp.sra.ebi.ac.uk/vol1/run/ERR422/ERR422653/11655_1#5.cram			ftp.sra.ebi.ac.uk/vol1/run/ERR422/ERR422653/11655_1#5.cram.crai	ftp.sra.ebi.ac.uk/vol1/run/ERR422/ERR422653/11655_1#5.cram.crai		Not included
PRJEB3213	SAMEA2248446	ERS370856	ERX388947	ERR422654	5741	Giardia intestinalis	Illumina MiSeq	PAIRED	ftp.sra.ebi.ac.uk/vol1/fastq/ERR422/ERR422654/ERR422654_1.fastq.gz;ftp.sra.ebi.ac.uk/vol1/fastq/ERR422/ERR422654/ERR422654_2.fastq.gz;	ftp.sra.ebi.ac.uk/vol1/fastq/ERR422/ERR422654/ERR422654_1.fastq.gz;ftp.sra.ebi.ac.uk/vol1/fastq/ERR422/ERR422654/ERR422654_2.fastq.gz;	ftp.sra.ebi.ac.uk/vol1/run/ERR422/ERR422654/11655_1#6.cram	ftp.sra.ebi.ac.uk/vol1/run/ERR422/ERR422654/11655_1#6.cram			ftp.sra.ebi.ac.uk/vol1/run/ERR422/ERR422654/11655_1#6.cram.crai	ftp.sra.ebi.ac.uk/vol1/run/ERR422/ERR422654/11655_1#6.cram.crai		Not included
PRJEB3213	SAMEA2248447	ERS370857	ERX388948	ERR422655	5741	Giardia intestinalis	Illumina MiSeq	PAIRED	ftp.sra.ebi.ac.uk/vol1/fastq/ERR422/ERR422655/ERR422655_1.fastq.gz;ftp.sra.ebi.ac.uk/vol1/fastq/ERR422/ERR422655/ERR422655_2.fastq.gz;	ftp.sra.ebi.ac.uk/vol1/fastq/ERR422/ERR422655/ERR422655_1.fastq.gz;ftp.sra.ebi.ac.uk/vol1/fastq/ERR422/ERR422655/ERR422655_2.fastq.gz;	ftp.sra.ebi.ac.uk/vol1/run/ERR422/ERR422655/11655_1#7.cram	ftp.sra.ebi.ac.uk/vol1/run/ERR422/ERR422655/11655_1#7.cram			ftp.sra.ebi.ac.uk/vol1/run/ERR422/ERR422655/11655_1#7.cram.crai	ftp.sra.ebi.ac.uk/vol1/run/ERR422/ERR422655/11655_1#7.cram.crai		Not included
PRJEB3213	SAMEA2248448	ERS370858	ERX388949	ERR422656	5741	Giardia intestinalis	Illumina MiSeq	PAIRED	ftp.sra.ebi.ac.uk/vol1/fastq/ERR422/ERR422656/ERR422656_1.fastq.gz;ftp.sra.ebi.ac.uk/vol1/fastq/ERR422/ERR422656/ERR422656_2.fastq.gz;	ftp.sra.ebi.ac.uk/vol1/fastq/ERR422/ERR422656/ERR422656_1.fastq.gz;ftp.sra.ebi.ac.uk/vol1/fastq/ERR422/ERR422656/ERR422656_2.fastq.gz;	ftp.sra.ebi.ac.uk/vol1/run/ERR422/ERR422656/11655_1#8.cram	ftp.sra.ebi.ac.uk/vol1/run/ERR422/ERR422656/11655_1#8.cram			ftp.sra.ebi.ac.uk/vol1/ERA283/ERA283716/cram/11655_1#8.cram.crai	ftp.sra.ebi.ac.uk/vol1/ERA283/ERA283716/cram/11655_1#8.cram.crai		Not included
PRJEB3213	SAMEA2248449	ERS370859	ERX388950	ERR422657	5741	Giardia intestinalis	Illumina MiSeq	PAIRED	ftp.sra.ebi.ac.uk/vol1/fastq/ERR422/ERR422657/ERR422657_1.fastq.gz;ftp.sra.ebi.ac.uk/vol1/fastq/ERR422/ERR422657/ERR422657_2.fastq.gz;	ftp.sra.ebi.ac.uk/vol1/fastq/ERR422/ERR422657/ERR422657_1.fastq.gz;ftp.sra.ebi.ac.uk/vol1/fastq/ERR422/ERR422657/ERR422657_2.fastq.gz;	ftp.sra.ebi.ac.uk/vol1/run/ERR422/ERR422657/11655_1#9.cram	ftp.sra.ebi.ac.uk/vol1/run/ERR422/ERR422657/11655_1#9.cram			ftp.sra.ebi.ac.uk/vol1/ERA283/ERA283716/cram/11655_1#9.cram.crai	ftp.sra.ebi.ac.uk/vol1/ERA283/ERA283716/cram/11655_1#9.cram.crai		Not included
PRJEB3213	SAMEA2248450	ERS370860	ERX388951	ERR422658	5741	Giardia intestinalis	Illumina MiSeq	PAIRED	ftp.sra.ebi.ac.uk/vol1/fastq/ERR422/ERR422658/ERR422658_1.fastq.gz;ftp.sra.ebi.ac.uk/vol1/fastq/ERR422/ERR422658/ERR422658_2.fastq.gz;	ftp.sra.ebi.ac.uk/vol1/fastq/ERR422/ERR422658/ERR422658_1.fastq.gz;ftp.sra.ebi.ac.uk/vol1/fastq/ERR422/ERR422658/ERR422658_2.fastq.gz;	ftp.sra.ebi.ac.uk/vol1/run/ERR422/ERR422658/11655_1#10.cram	ftp.sra.ebi.ac.uk/vol1/run/ERR422/ERR422658/11655_1#10.cram			ftp.sra.ebi.ac.uk/vol1/ERA283/ERA283716/cram/11655_1#10.cram.crai	ftp.sra.ebi.ac.uk/vol1/ERA283/ERA283716/cram/11655_1#10.cram.crai		included
PRJEB3213	SAMEA2250360	ERS370974	ERX388952	ERR422659	5741	Giardia intestinalis	Illumina MiSeq	PAIRED	ftp.sra.ebi.ac.uk/vol1/fastq/ERR422/ERR422659/ERR422659_1.fastq.gz;ftp.sra.ebi.ac.uk/vol1/fastq/ERR422/ERR422659/ERR422659_2.fastq.gz;	ftp.sra.ebi.ac.uk/vol1/fastq/ERR422/ERR422659/ERR422659_1.fastq.gz;ftp.sra.ebi.ac.uk/vol1/fastq/ERR422/ERR422659/ERR422659_2.fastq.gz;	ftp.sra.ebi.ac.uk/vol1/run/ERR422/ERR422659/11655_1#11.cram	ftp.sra.ebi.ac.uk/vol1/run/ERR422/ERR422659/11655_1#11.cram			ftp.sra.ebi.ac.uk/vol1/run/ERR422/ERR422659/11655_1#11.cram.crai	ftp.sra.ebi.ac.uk/vol1/run/ERR422/ERR422659/11655_1#11.cram.crai		Not included
PRJNA575122	SAMN12878172	SRS5459911	SRX6929582	SRR10209740	5741	Giardia intestinalis	Illumina HiSeq 4000	PAIRED	ftp.sra.ebi.ac.uk/vol1/fastq/SRR102/040/SRR10209740/SRR10209740_1.fastq.gz;ftp.sra.ebi.ac.uk/vol1/fastq/SRR102/040/SRR10209740/SRR10209740_2.fastq.gz;	ftp.sra.ebi.ac.uk/vol1/fastq/SRR102/040/SRR10209740/SRR10209740_1.fastq.gz;ftp.sra.ebi.ac.uk/vol1/fastq/SRR102/040/SRR10209740/SRR10209740_2.fastq.gz;			ftp.sra.ebi.ac.uk/vol1/srr/SRR102/040/SRR10209740	ftp.sra.ebi.ac.uk/vol1/srr/SRR102/040/SRR10209740				included
PRJNA575122	SAMN12878171	SRS5459910	SRX6929581	SRR10209741	5741	Giardia intestinalis	Illumina HiSeq 4000	PAIRED	ftp.sra.ebi.ac.uk/vol1/fastq/SRR102/041/SRR10209741/SRR10209741_1.fastq.gz;ftp.sra.ebi.ac.uk/vol1/fastq/SRR102/041/SRR10209741/SRR10209741_2.fastq.gz;	ftp.sra.ebi.ac.uk/vol1/fastq/SRR102/041/SRR10209741/SRR10209741_1.fastq.gz;ftp.sra.ebi.ac.uk/vol1/fastq/SRR102/041/SRR10209741/SRR10209741_2.fastq.gz;			ftp.sra.ebi.ac.uk/vol1/srr/SRR102/041/SRR10209741	ftp.sra.ebi.ac.uk/vol1/srr/SRR102/041/SRR10209741				Not included
PRJNA280606	SAMN03447284	SRS897387	SRX982617	SRR1957167	5741	Giardia intestinalis	Illumina MiSeq	PAIRED	ftp.sra.ebi.ac.uk/vol1/fastq/SRR195/007/SRR1957167/SRR1957167_1.fastq.gz;ftp.sra.ebi.ac.uk/vol1/fastq/SRR195/007/SRR1957167/SRR1957167_2.fastq.gz;	ftp.sra.ebi.ac.uk/vol1/fastq/SRR195/007/SRR1957167/SRR1957167_1.fastq.gz;ftp.sra.ebi.ac.uk/vol1/fastq/SRR195/007/SRR1957167/SRR1957167_2.fastq.gz;			ftp.sra.ebi.ac.uk/vol1/srr/SRR195/007/SRR1957167	ftp.sra.ebi.ac.uk/vol1/srr/SRR195/007/SRR1957167				included
PRJNA280606	SAMN03447285	SRS897385	SRX982618	SRR1957168	5741	Giardia intestinalis	Illumina MiSeq	PAIRED	ftp.sra.ebi.ac.uk/vol1/fastq/SRR195/008/SRR1957168/SRR1957168_1.fastq.gz;ftp.sra.ebi.ac.uk/vol1/fastq/SRR195/008/SRR1957168/SRR1957168_2.fastq.gz;	ftp.sra.ebi.ac.uk/vol1/fastq/SRR195/008/SRR1957168/SRR1957168_1.fastq.gz;ftp.sra.ebi.ac.uk/vol1/fastq/SRR195/008/SRR1957168/SRR1957168_2.fastq.gz;			ftp.sra.ebi.ac.uk/vol1/srr/SRR195/008/SRR1957168	ftp.sra.ebi.ac.uk/vol1/srr/SRR195/008/SRR1957168				included
PRJNA280606	SAMN03447286	SRS897384	SRX982619	SRR1957169	5741	Giardia intestinalis	Illumina MiSeq	PAIRED	ftp.sra.ebi.ac.uk/vol1/fastq/SRR195/009/SRR1957169/SRR1957169_1.fastq.gz;ftp.sra.ebi.ac.uk/vol1/fastq/SRR195/009/SRR1957169/SRR1957169_2.fastq.gz;	ftp.sra.ebi.ac.uk/vol1/fastq/SRR195/009/SRR1957169/SRR1957169_1.fastq.gz;ftp.sra.ebi.ac.uk/vol1/fastq/SRR195/009/SRR1957169/SRR1957169_2.fastq.gz;			ftp.sra.ebi.ac.uk/vol1/srr/SRR195/009/SRR1957169	ftp.sra.ebi.ac.uk/vol1/srr/SRR195/009/SRR1957169				included
PRJNA280606	SAMN03447287	SRS897383	SRX982620	SRR1957170	5741	Giardia intestinalis	Illumina MiSeq	PAIRED	ftp.sra.ebi.ac.uk/vol1/fastq/SRR195/000/SRR1957170/SRR1957170_1.fastq.gz;ftp.sra.ebi.ac.uk/vol1/fastq/SRR195/000/SRR1957170/SRR1957170_2.fastq.gz;	ftp.sra.ebi.ac.uk/vol1/fastq/SRR195/000/SRR1957170/SRR1957170_1.fastq.gz;ftp.sra.ebi.ac.uk/vol1/fastq/SRR195/000/SRR1957170/SRR1957170_2.fastq.gz;			ftp.sra.ebi.ac.uk/vol1/srr/SRR195/000/SRR1957170	ftp.sra.ebi.ac.uk/vol1/srr/SRR195/000/SRR1957170				included
PRJNA280606	SAMN03447288	SRS897382	SRX982621	SRR1957171	5741	Giardia intestinalis	Illumina MiSeq	PAIRED	ftp.sra.ebi.ac.uk/vol1/fastq/SRR195/001/SRR1957171/SRR1957171_1.fastq.gz;ftp.sra.ebi.ac.uk/vol1/fastq/SRR195/001/SRR1957171/SRR1957171_2.fastq.gz;	ftp.sra.ebi.ac.uk/vol1/fastq/SRR195/001/SRR1957171/SRR1957171_1.fastq.gz;ftp.sra.ebi.ac.uk/vol1/fastq/SRR195/001/SRR1957171/SRR1957171_2.fastq.gz;			ftp.sra.ebi.ac.uk/vol1/srr/SRR195/001/SRR1957171	ftp.sra.ebi.ac.uk/vol1/srr/SRR195/001/SRR1957171				included
PRJNA280606	SAMN03447289	SRS897381	SRX982622	SRR1957172	5741	Giardia intestinalis	Illumina MiSeq	PAIRED	ftp.sra.ebi.ac.uk/vol1/fastq/SRR195/002/SRR1957172/SRR1957172_1.fastq.gz;ftp.sra.ebi.ac.uk/vol1/fastq/SRR195/002/SRR1957172/SRR1957172_2.fastq.gz;	ftp.sra.ebi.ac.uk/vol1/fastq/SRR195/002/SRR1957172/SRR1957172_1.fastq.gz;ftp.sra.ebi.ac.uk/vol1/fastq/SRR195/002/SRR1957172/SRR1957172_2.fastq.gz;			ftp.sra.ebi.ac.uk/vol1/srr/SRR195/002/SRR1957172	ftp.sra.ebi.ac.uk/vol1/srr/SRR195/002/SRR1957172				Not included
PRJNA280606	SAMN03447290	SRS897380	SRX982623	SRR1957173	5741	Giardia intestinalis	Illumina MiSeq	PAIRED	ftp.sra.ebi.ac.uk/vol1/fastq/SRR195/003/SRR1957173/SRR1957173_1.fastq.gz;ftp.sra.ebi.ac.uk/vol1/fastq/SRR195/003/SRR1957173/SRR1957173_2.fastq.gz;	ftp.sra.ebi.ac.uk/vol1/fastq/SRR195/003/SRR1957173/SRR1957173_1.fastq.gz;ftp.sra.ebi.ac.uk/vol1/fastq/SRR195/003/SRR1957173/SRR1957173_2.fastq.gz;			ftp.sra.ebi.ac.uk/vol1/srr/SRR195/003/SRR1957173	ftp.sra.ebi.ac.uk/vol1/srr/SRR195/003/SRR1957173				included
PRJNA280606	SAMN03447291	SRS897379	SRX982624	SRR1957174	5741	Giardia intestinalis	Illumina MiSeq	PAIRED	ftp.sra.ebi.ac.uk/vol1/fastq/SRR195/004/SRR1957174/SRR1957174_1.fastq.gz;ftp.sra.ebi.ac.uk/vol1/fastq/SRR195/004/SRR1957174/SRR1957174_2.fastq.gz;	ftp.sra.ebi.ac.uk/vol1/fastq/SRR195/004/SRR1957174/SRR1957174_1.fastq.gz;ftp.sra.ebi.ac.uk/vol1/fastq/SRR195/004/SRR1957174/SRR1957174_2.fastq.gz;			ftp.sra.ebi.ac.uk/vol1/srr/SRR195/004/SRR1957174	ftp.sra.ebi.ac.uk/vol1/srr/SRR195/004/SRR1957174				included
PRJNA280606	SAMN03447292	SRS897378	SRX982625	SRR1957175	5741	Giardia intestinalis	Illumina MiSeq	PAIRED	ftp.sra.ebi.ac.uk/vol1/fastq/SRR195/005/SRR1957175/SRR1957175_1.fastq.gz;ftp.sra.ebi.ac.uk/vol1/fastq/SRR195/005/SRR1957175/SRR1957175_2.fastq.gz;	ftp.sra.ebi.ac.uk/vol1/fastq/SRR195/005/SRR1957175/SRR1957175_1.fastq.gz;ftp.sra.ebi.ac.uk/vol1/fastq/SRR195/005/SRR1957175/SRR1957175_2.fastq.gz;			ftp.sra.ebi.ac.uk/vol1/srr/SRR195/005/SRR1957175	ftp.sra.ebi.ac.uk/vol1/srr/SRR195/005/SRR1957175				included
PRJNA280606	SAMN03447293	SRS897377	SRX982626	SRR1957176	5741	Giardia intestinalis	Illumina MiSeq	PAIRED	ftp.sra.ebi.ac.uk/vol1/fastq/SRR195/006/SRR1957176/SRR1957176_1.fastq.gz;ftp.sra.ebi.ac.uk/vol1/fastq/SRR195/006/SRR1957176/SRR1957176_2.fastq.gz;	ftp.sra.ebi.ac.uk/vol1/fastq/SRR195/006/SRR1957176/SRR1957176_1.fastq.gz;ftp.sra.ebi.ac.uk/vol1/fastq/SRR195/006/SRR1957176/SRR1957176_2.fastq.gz;			ftp.sra.ebi.ac.uk/vol1/srr/SRR195/006/SRR1957176	ftp.sra.ebi.ac.uk/vol1/srr/SRR195/006/SRR1957176				included
PRJNA280606	SAMN03447294	SRS897375	SRX982627	SRR1957177	5741	Giardia intestinalis	Illumina MiSeq	PAIRED	ftp.sra.ebi.ac.uk/vol1/fastq/SRR195/007/SRR1957177/SRR1957177_1.fastq.gz;ftp.sra.ebi.ac.uk/vol1/fastq/SRR195/007/SRR1957177/SRR1957177_2.fastq.gz;	ftp.sra.ebi.ac.uk/vol1/fastq/SRR195/007/SRR1957177/SRR1957177_1.fastq.gz;ftp.sra.ebi.ac.uk/vol1/fastq/SRR195/007/SRR1957177/SRR1957177_2.fastq.gz;			ftp.sra.ebi.ac.uk/vol1/srr/SRR195/007/SRR1957177	ftp.sra.ebi.ac.uk/vol1/srr/SRR195/007/SRR1957177				included
PRJNA280606	SAMN03447295	SRS897376	SRX982628	SRR1957178	5741	Giardia intestinalis	Illumina MiSeq	PAIRED	ftp.sra.ebi.ac.uk/vol1/fastq/SRR195/008/SRR1957178/SRR1957178_1.fastq.gz;ftp.sra.ebi.ac.uk/vol1/fastq/SRR195/008/SRR1957178/SRR1957178_2.fastq.gz;	ftp.sra.ebi.ac.uk/vol1/fastq/SRR195/008/SRR1957178/SRR1957178_1.fastq.gz;ftp.sra.ebi.ac.uk/vol1/fastq/SRR195/008/SRR1957178/SRR1957178_2.fastq.gz;			ftp.sra.ebi.ac.uk/vol1/srr/SRR195/008/SRR1957178	ftp.sra.ebi.ac.uk/vol1/srr/SRR195/008/SRR1957178				Not included
PRJNA280606	SAMN03981847	SRS1037021	SRX1154245	SRR2158266	5741	Giardia intestinalis	Illumina MiSeq	PAIRED	ftp.sra.ebi.ac.uk/vol1/fastq/SRR215/006/SRR2158266/SRR2158266_1.fastq.gz;ftp.sra.ebi.ac.uk/vol1/fastq/SRR215/006/SRR2158266/SRR2158266_2.fastq.gz;	ftp.sra.ebi.ac.uk/vol1/fastq/SRR215/006/SRR2158266/SRR2158266_1.fastq.gz;ftp.sra.ebi.ac.uk/vol1/fastq/SRR215/006/SRR2158266/SRR2158266_2.fastq.gz;			ftp.sra.ebi.ac.uk/vol1/srr/SRR215/006/SRR2158266	ftp.sra.ebi.ac.uk/vol1/srr/SRR215/006/SRR2158266				included
PRJNA280606	SAMN03981846	SRS1030564	SRX1144605	SRR2168393	5741	Giardia intestinalis	Illumina MiSeq	PAIRED	ftp.sra.ebi.ac.uk/vol1/fastq/SRR216/003/SRR2168393/SRR2168393_1.fastq.gz;ftp.sra.ebi.ac.uk/vol1/fastq/SRR216/003/SRR2168393/SRR2168393_2.fastq.gz;	ftp.sra.ebi.ac.uk/vol1/fastq/SRR216/003/SRR2168393/SRR2168393_1.fastq.gz;ftp.sra.ebi.ac.uk/vol1/fastq/SRR216/003/SRR2168393/SRR2168393_2.fastq.gz;			ftp.sra.ebi.ac.uk/vol1/srr/SRR216/003/SRR2168393	ftp.sra.ebi.ac.uk/vol1/srr/SRR216/003/SRR2168393				included
PRJNA280606	SAMN04494398	SRS1300262	SRX1592101	SRR3177738	5741	Giardia intestinalis	Illumina MiSeq	PAIRED	ftp.sra.ebi.ac.uk/vol1/fastq/SRR317/008/SRR3177738/SRR3177738_1.fastq.gz;ftp.sra.ebi.ac.uk/vol1/fastq/SRR317/008/SRR3177738/SRR3177738_2.fastq.gz;	ftp.sra.ebi.ac.uk/vol1/fastq/SRR317/008/SRR3177738/SRR3177738_1.fastq.gz;ftp.sra.ebi.ac.uk/vol1/fastq/SRR317/008/SRR3177738/SRR3177738_2.fastq.gz;			ftp.sra.ebi.ac.uk/vol1/srr/SRR317/008/SRR3177738	ftp.sra.ebi.ac.uk/vol1/srr/SRR317/008/SRR3177738				included
PRJNA280606	SAMN04494399	SRS1300263	SRX1592162	SRR3177739	5741	Giardia intestinalis	Illumina MiSeq	PAIRED	ftp.sra.ebi.ac.uk/vol1/fastq/SRR317/009/SRR3177739/SRR3177739_1.fastq.gz;ftp.sra.ebi.ac.uk/vol1/fastq/SRR317/009/SRR3177739/SRR3177739_2.fastq.gz;	ftp.sra.ebi.ac.uk/vol1/fastq/SRR317/009/SRR3177739/SRR3177739_1.fastq.gz;ftp.sra.ebi.ac.uk/vol1/fastq/SRR317/009/SRR3177739/SRR3177739_2.fastq.gz;			ftp.sra.ebi.ac.uk/vol1/srr/SRR317/009/SRR3177739	ftp.sra.ebi.ac.uk/vol1/srr/SRR317/009/SRR3177739				included
PRJNA280606	SAMN04494408	SRS1300264	SRX1592163	SRR3177740	5741	Giardia intestinalis	Illumina MiSeq	PAIRED	ftp.sra.ebi.ac.uk/vol1/fastq/SRR317/000/SRR3177740/SRR3177740_1.fastq.gz;ftp.sra.ebi.ac.uk/vol1/fastq/SRR317/000/SRR3177740/SRR3177740_2.fastq.gz;	ftp.sra.ebi.ac.uk/vol1/fastq/SRR317/000/SRR3177740/SRR3177740_1.fastq.gz;ftp.sra.ebi.ac.uk/vol1/fastq/SRR317/000/SRR3177740/SRR3177740_2.fastq.gz;			ftp.sra.ebi.ac.uk/vol1/srr/SRR317/000/SRR3177740	ftp.sra.ebi.ac.uk/vol1/srr/SRR317/000/SRR3177740				included
PRJNA280606	SAMN04494409	SRS1300265	SRX1592164	SRR3177741	5741	Giardia intestinalis	Illumina MiSeq	PAIRED	ftp.sra.ebi.ac.uk/vol1/fastq/SRR317/001/SRR3177741/SRR3177741_1.fastq.gz;ftp.sra.ebi.ac.uk/vol1/fastq/SRR317/001/SRR3177741/SRR3177741_2.fastq.gz;	ftp.sra.ebi.ac.uk/vol1/fastq/SRR317/001/SRR3177741/SRR3177741_1.fastq.gz;ftp.sra.ebi.ac.uk/vol1/fastq/SRR317/001/SRR3177741/SRR3177741_2.fastq.gz;			ftp.sra.ebi.ac.uk/vol1/srr/SRR317/001/SRR3177741	ftp.sra.ebi.ac.uk/vol1/srr/SRR317/001/SRR3177741				included
PRJNA280606	SAMN04494410	SRS1300266	SRX1592165	SRR3177742	5741	Giardia intestinalis	Illumina MiSeq	PAIRED	ftp.sra.ebi.ac.uk/vol1/fastq/SRR317/002/SRR3177742/SRR3177742_1.fastq.gz;ftp.sra.ebi.ac.uk/vol1/fastq/SRR317/002/SRR3177742/SRR3177742_2.fastq.gz;	ftp.sra.ebi.ac.uk/vol1/fastq/SRR317/002/SRR3177742/SRR3177742_1.fastq.gz;ftp.sra.ebi.ac.uk/vol1/fastq/SRR317/002/SRR3177742/SRR3177742_2.fastq.gz;			ftp.sra.ebi.ac.uk/vol1/srr/SRR317/002/SRR3177742	ftp.sra.ebi.ac.uk/vol1/srr/SRR317/002/SRR3177742				included
PRJNA280606	SAMN04494411	SRS1300268	SRX1592166	SRR3177743	5741	Giardia intestinalis	Illumina MiSeq	PAIRED	ftp.sra.ebi.ac.uk/vol1/fastq/SRR317/003/SRR3177743/SRR3177743_1.fastq.gz;ftp.sra.ebi.ac.uk/vol1/fastq/SRR317/003/SRR3177743/SRR3177743_2.fastq.gz;	ftp.sra.ebi.ac.uk/vol1/fastq/SRR317/003/SRR3177743/SRR3177743_1.fastq.gz;ftp.sra.ebi.ac.uk/vol1/fastq/SRR317/003/SRR3177743/SRR3177743_2.fastq.gz;			ftp.sra.ebi.ac.uk/vol1/srr/SRR317/003/SRR3177743	ftp.sra.ebi.ac.uk/vol1/srr/SRR317/003/SRR3177743				included
PRJNA280606	SAMN04494412	SRS1300271	SRX1592171	SRR3177744	5741	Giardia intestinalis	Illumina MiSeq	PAIRED	ftp.sra.ebi.ac.uk/vol1/fastq/SRR317/004/SRR3177744/SRR3177744_1.fastq.gz;ftp.sra.ebi.ac.uk/vol1/fastq/SRR317/004/SRR3177744/SRR3177744_2.fastq.gz;	ftp.sra.ebi.ac.uk/vol1/fastq/SRR317/004/SRR3177744/SRR3177744_1.fastq.gz;ftp.sra.ebi.ac.uk/vol1/fastq/SRR317/004/SRR3177744/SRR3177744_2.fastq.gz;			ftp.sra.ebi.ac.uk/vol1/srr/SRR317/004/SRR3177744	ftp.sra.ebi.ac.uk/vol1/srr/SRR317/004/SRR3177744				included
PRJNA280606	SAMN04494413	SRS1300280	SRX1592177	SRR3177745	5741	Giardia intestinalis	Illumina MiSeq	PAIRED	ftp.sra.ebi.ac.uk/vol1/fastq/SRR317/005/SRR3177745/SRR3177745_1.fastq.gz;ftp.sra.ebi.ac.uk/vol1/fastq/SRR317/005/SRR3177745/SRR3177745_2.fastq.gz;	ftp.sra.ebi.ac.uk/vol1/fastq/SRR317/005/SRR3177745/SRR3177745_1.fastq.gz;ftp.sra.ebi.ac.uk/vol1/fastq/SRR317/005/SRR3177745/SRR3177745_2.fastq.gz;			ftp.sra.ebi.ac.uk/vol1/srr/SRR317/005/SRR3177745	ftp.sra.ebi.ac.uk/vol1/srr/SRR317/005/SRR3177745				included
PRJNA280606	SAMN04494414	SRS1300286	SRX1592186	SRR3177746	5741	Giardia intestinalis	Illumina MiSeq	PAIRED	ftp.sra.ebi.ac.uk/vol1/fastq/SRR317/006/SRR3177746/SRR3177746_1.fastq.gz;ftp.sra.ebi.ac.uk/vol1/fastq/SRR317/006/SRR3177746/SRR3177746_2.fastq.gz;	ftp.sra.ebi.ac.uk/vol1/fastq/SRR317/006/SRR3177746/SRR3177746_1.fastq.gz;ftp.sra.ebi.ac.uk/vol1/fastq/SRR317/006/SRR3177746/SRR3177746_2.fastq.gz;			ftp.sra.ebi.ac.uk/vol1/srr/SRR317/006/SRR3177746	ftp.sra.ebi.ac.uk/vol1/srr/SRR317/006/SRR3177746				included
PRJNA280606	SAMN04494415	SRS1300298	SRX1592196	SRR3177747	5741	Giardia intestinalis	Illumina MiSeq	PAIRED	ftp.sra.ebi.ac.uk/vol1/fastq/SRR317/007/SRR3177747/SRR3177747_1.fastq.gz;ftp.sra.ebi.ac.uk/vol1/fastq/SRR317/007/SRR3177747/SRR3177747_2.fastq.gz;	ftp.sra.ebi.ac.uk/vol1/fastq/SRR317/007/SRR3177747/SRR3177747_1.fastq.gz;ftp.sra.ebi.ac.uk/vol1/fastq/SRR317/007/SRR3177747/SRR3177747_2.fastq.gz;			ftp.sra.ebi.ac.uk/vol1/srr/SRR317/007/SRR3177747	ftp.sra.ebi.ac.uk/vol1/srr/SRR317/007/SRR3177747				included
PRJNA280606	SAMN04494416	SRS1300311	SRX1592207	SRR3177748	5741	Giardia intestinalis	Illumina MiSeq	PAIRED	ftp.sra.ebi.ac.uk/vol1/fastq/SRR317/008/SRR3177748/SRR3177748_1.fastq.gz;ftp.sra.ebi.ac.uk/vol1/fastq/SRR317/008/SRR3177748/SRR3177748_2.fastq.gz;	ftp.sra.ebi.ac.uk/vol1/fastq/SRR317/008/SRR3177748/SRR3177748_1.fastq.gz;ftp.sra.ebi.ac.uk/vol1/fastq/SRR317/008/SRR3177748/SRR3177748_2.fastq.gz;			ftp.sra.ebi.ac.uk/vol1/srr/SRR317/008/SRR3177748	ftp.sra.ebi.ac.uk/vol1/srr/SRR317/008/SRR3177748				included
PRJNA280606	SAMN04494417	SRS1300318	SRX1592214	SRR3177750	5741	Giardia intestinalis	Illumina MiSeq	PAIRED	ftp.sra.ebi.ac.uk/vol1/fastq/SRR317/000/SRR3177750/SRR3177750_1.fastq.gz;ftp.sra.ebi.ac.uk/vol1/fastq/SRR317/000/SRR3177750/SRR3177750_2.fastq.gz;	ftp.sra.ebi.ac.uk/vol1/fastq/SRR317/000/SRR3177750/SRR3177750_1.fastq.gz;ftp.sra.ebi.ac.uk/vol1/fastq/SRR317/000/SRR3177750/SRR3177750_2.fastq.gz;			ftp.sra.ebi.ac.uk/vol1/srr/SRR317/000/SRR3177750	ftp.sra.ebi.ac.uk/vol1/srr/SRR317/000/SRR3177750				included
PRJNA280606	SAMN04494400	SRS1300325	SRX1592224	SRR3177751	5741	Giardia intestinalis	Illumina MiSeq	PAIRED	ftp.sra.ebi.ac.uk/vol1/fastq/SRR317/001/SRR3177751/SRR3177751_1.fastq.gz;ftp.sra.ebi.ac.uk/vol1/fastq/SRR317/001/SRR3177751/SRR3177751_2.fastq.gz;	ftp.sra.ebi.ac.uk/vol1/fastq/SRR317/001/SRR3177751/SRR3177751_1.fastq.gz;ftp.sra.ebi.ac.uk/vol1/fastq/SRR317/001/SRR3177751/SRR3177751_2.fastq.gz;			ftp.sra.ebi.ac.uk/vol1/srr/SRR317/001/SRR3177751	ftp.sra.ebi.ac.uk/vol1/srr/SRR317/001/SRR3177751				included
PRJNA280606	SAMN04494418	SRS1300332	SRX1592230	SRR3177752	5741	Giardia intestinalis	Illumina MiSeq	PAIRED	ftp.sra.ebi.ac.uk/vol1/fastq/SRR317/002/SRR3177752/SRR3177752_1.fastq.gz;ftp.sra.ebi.ac.uk/vol1/fastq/SRR317/002/SRR3177752/SRR3177752_2.fastq.gz;	ftp.sra.ebi.ac.uk/vol1/fastq/SRR317/002/SRR3177752/SRR3177752_1.fastq.gz;ftp.sra.ebi.ac.uk/vol1/fastq/SRR317/002/SRR3177752/SRR3177752_2.fastq.gz;			ftp.sra.ebi.ac.uk/vol1/srr/SRR317/002/SRR3177752	ftp.sra.ebi.ac.uk/vol1/srr/SRR317/002/SRR3177752				included
PRJNA280606	SAMN04494419	SRS1300349	SRX1592245	SRR3177753	5741	Giardia intestinalis	Illumina MiSeq	PAIRED	ftp.sra.ebi.ac.uk/vol1/fastq/SRR317/003/SRR3177753/SRR3177753_1.fastq.gz;ftp.sra.ebi.ac.uk/vol1/fastq/SRR317/003/SRR3177753/SRR3177753_2.fastq.gz;	ftp.sra.ebi.ac.uk/vol1/fastq/SRR317/003/SRR3177753/SRR3177753_1.fastq.gz;ftp.sra.ebi.ac.uk/vol1/fastq/SRR317/003/SRR3177753/SRR3177753_2.fastq.gz;			ftp.sra.ebi.ac.uk/vol1/srr/SRR317/003/SRR3177753	ftp.sra.ebi.ac.uk/vol1/srr/SRR317/003/SRR3177753				included
PRJNA280606	SAMN04494420	SRS1300355	SRX1592255	SRR3177754	5741	Giardia intestinalis	Illumina MiSeq	PAIRED	ftp.sra.ebi.ac.uk/vol1/fastq/SRR317/004/SRR3177754/SRR3177754_1.fastq.gz;ftp.sra.ebi.ac.uk/vol1/fastq/SRR317/004/SRR3177754/SRR3177754_2.fastq.gz;	ftp.sra.ebi.ac.uk/vol1/fastq/SRR317/004/SRR3177754/SRR3177754_1.fastq.gz;ftp.sra.ebi.ac.uk/vol1/fastq/SRR317/004/SRR3177754/SRR3177754_2.fastq.gz;			ftp.sra.ebi.ac.uk/vol1/srr/SRR317/004/SRR3177754	ftp.sra.ebi.ac.uk/vol1/srr/SRR317/004/SRR3177754				included
PRJNA280606	SAMN04494421	SRS1300369	SRX1592263	SRR3177755	5741	Giardia intestinalis	Illumina MiSeq	PAIRED	ftp.sra.ebi.ac.uk/vol1/fastq/SRR317/005/SRR3177755/SRR3177755_1.fastq.gz;ftp.sra.ebi.ac.uk/vol1/fastq/SRR317/005/SRR3177755/SRR3177755_2.fastq.gz;	ftp.sra.ebi.ac.uk/vol1/fastq/SRR317/005/SRR3177755/SRR3177755_1.fastq.gz;ftp.sra.ebi.ac.uk/vol1/fastq/SRR317/005/SRR3177755/SRR3177755_2.fastq.gz;			ftp.sra.ebi.ac.uk/vol1/srr/SRR317/005/SRR3177755	ftp.sra.ebi.ac.uk/vol1/srr/SRR317/005/SRR3177755				included
PRJNA280606	SAMN04494422	SRS1300376	SRX1592271	SRR3177757	5741	Giardia intestinalis	Illumina MiSeq	PAIRED	ftp.sra.ebi.ac.uk/vol1/fastq/SRR317/007/SRR3177757/SRR3177757_1.fastq.gz;ftp.sra.ebi.ac.uk/vol1/fastq/SRR317/007/SRR3177757/SRR3177757_2.fastq.gz;	ftp.sra.ebi.ac.uk/vol1/fastq/SRR317/007/SRR3177757/SRR3177757_1.fastq.gz;ftp.sra.ebi.ac.uk/vol1/fastq/SRR317/007/SRR3177757/SRR3177757_2.fastq.gz;			ftp.sra.ebi.ac.uk/vol1/srr/SRR317/007/SRR3177757	ftp.sra.ebi.ac.uk/vol1/srr/SRR317/007/SRR3177757				included
PRJNA280606	SAMN04494423	SRS1300383	SRX1592280	SRR3177759	5741	Giardia intestinalis	Illumina MiSeq	PAIRED	ftp.sra.ebi.ac.uk/vol1/fastq/SRR317/009/SRR3177759/SRR3177759_1.fastq.gz;ftp.sra.ebi.ac.uk/vol1/fastq/SRR317/009/SRR3177759/SRR3177759_2.fastq.gz;	ftp.sra.ebi.ac.uk/vol1/fastq/SRR317/009/SRR3177759/SRR3177759_1.fastq.gz;ftp.sra.ebi.ac.uk/vol1/fastq/SRR317/009/SRR3177759/SRR3177759_2.fastq.gz;			ftp.sra.ebi.ac.uk/vol1/srr/SRR317/009/SRR3177759	ftp.sra.ebi.ac.uk/vol1/srr/SRR317/009/SRR3177759				included
PRJNA280606	SAMN04494424	SRS1300389	SRX1592286	SRR3177760	5741	Giardia intestinalis	Illumina MiSeq	PAIRED	ftp.sra.ebi.ac.uk/vol1/fastq/SRR317/000/SRR3177760/SRR3177760_1.fastq.gz;ftp.sra.ebi.ac.uk/vol1/fastq/SRR317/000/SRR3177760/SRR3177760_2.fastq.gz;	ftp.sra.ebi.ac.uk/vol1/fastq/SRR317/000/SRR3177760/SRR3177760_1.fastq.gz;ftp.sra.ebi.ac.uk/vol1/fastq/SRR317/000/SRR3177760/SRR3177760_2.fastq.gz;			ftp.sra.ebi.ac.uk/vol1/srr/SRR317/000/SRR3177760	ftp.sra.ebi.ac.uk/vol1/srr/SRR317/000/SRR3177760				included
PRJNA280606	SAMN04494425	SRS1300396	SRX1592295	SRR3177763	5741	Giardia intestinalis	Illumina MiSeq	PAIRED	ftp.sra.ebi.ac.uk/vol1/fastq/SRR317/003/SRR3177763/SRR3177763_1.fastq.gz;ftp.sra.ebi.ac.uk/vol1/fastq/SRR317/003/SRR3177763/SRR3177763_2.fastq.gz;	ftp.sra.ebi.ac.uk/vol1/fastq/SRR317/003/SRR3177763/SRR3177763_1.fastq.gz;ftp.sra.ebi.ac.uk/vol1/fastq/SRR317/003/SRR3177763/SRR3177763_2.fastq.gz;			ftp.sra.ebi.ac.uk/vol1/srr/SRR317/003/SRR3177763	ftp.sra.ebi.ac.uk/vol1/srr/SRR317/003/SRR3177763				included
PRJNA280606	SAMN04494426	SRS1300410	SRX1592307	SRR3177765	5741	Giardia intestinalis	Illumina MiSeq	PAIRED	ftp.sra.ebi.ac.uk/vol1/fastq/SRR317/005/SRR3177765/SRR3177765_1.fastq.gz;ftp.sra.ebi.ac.uk/vol1/fastq/SRR317/005/SRR3177765/SRR3177765_2.fastq.gz;	ftp.sra.ebi.ac.uk/vol1/fastq/SRR317/005/SRR3177765/SRR3177765_1.fastq.gz;ftp.sra.ebi.ac.uk/vol1/fastq/SRR317/005/SRR3177765/SRR3177765_2.fastq.gz;			ftp.sra.ebi.ac.uk/vol1/srr/SRR317/005/SRR3177765	ftp.sra.ebi.ac.uk/vol1/srr/SRR317/005/SRR3177765				included
PRJNA280606	SAMN04494427	SRS1300417	SRX1592314	SRR3177768	5741	Giardia intestinalis	Illumina MiSeq	PAIRED	ftp.sra.ebi.ac.uk/vol1/fastq/SRR317/008/SRR3177768/SRR3177768_1.fastq.gz;ftp.sra.ebi.ac.uk/vol1/fastq/SRR317/008/SRR3177768/SRR3177768_2.fastq.gz;	ftp.sra.ebi.ac.uk/vol1/fastq/SRR317/008/SRR3177768/SRR3177768_1.fastq.gz;ftp.sra.ebi.ac.uk/vol1/fastq/SRR317/008/SRR3177768/SRR3177768_2.fastq.gz;			ftp.sra.ebi.ac.uk/vol1/srr/SRR317/008/SRR3177768	ftp.sra.ebi.ac.uk/vol1/srr/SRR317/008/SRR3177768				included
PRJNA280606	SAMN04494401	SRS1300421	SRX1592320	SRR3177775	5741	Giardia intestinalis	Illumina MiSeq	PAIRED	ftp.sra.ebi.ac.uk/vol1/fastq/SRR317/005/SRR3177775/SRR3177775_1.fastq.gz;ftp.sra.ebi.ac.uk/vol1/fastq/SRR317/005/SRR3177775/SRR3177775_2.fastq.gz;	ftp.sra.ebi.ac.uk/vol1/fastq/SRR317/005/SRR3177775/SRR3177775_1.fastq.gz;ftp.sra.ebi.ac.uk/vol1/fastq/SRR317/005/SRR3177775/SRR3177775_2.fastq.gz;			ftp.sra.ebi.ac.uk/vol1/srr/SRR317/005/SRR3177775	ftp.sra.ebi.ac.uk/vol1/srr/SRR317/005/SRR3177775				included
PRJNA280606	SAMN04494428	SRS1300422	SRX1592323	SRR3177790	5741	Giardia intestinalis	Illumina MiSeq	PAIRED	ftp.sra.ebi.ac.uk/vol1/fastq/SRR317/000/SRR3177790/SRR3177790_1.fastq.gz;ftp.sra.ebi.ac.uk/vol1/fastq/SRR317/000/SRR3177790/SRR3177790_2.fastq.gz;	ftp.sra.ebi.ac.uk/vol1/fastq/SRR317/000/SRR3177790/SRR3177790_1.fastq.gz;ftp.sra.ebi.ac.uk/vol1/fastq/SRR317/000/SRR3177790/SRR3177790_2.fastq.gz;			ftp.sra.ebi.ac.uk/vol1/srr/SRR317/000/SRR3177790	ftp.sra.ebi.ac.uk/vol1/srr/SRR317/000/SRR3177790				included
PRJNA280606	SAMN04494429	SRS1300424	SRX1592325	SRR3177803	5741	Giardia intestinalis	Illumina MiSeq	PAIRED	ftp.sra.ebi.ac.uk/vol1/fastq/SRR317/003/SRR3177803/SRR3177803_1.fastq.gz;ftp.sra.ebi.ac.uk/vol1/fastq/SRR317/003/SRR3177803/SRR3177803_2.fastq.gz;	ftp.sra.ebi.ac.uk/vol1/fastq/SRR317/003/SRR3177803/SRR3177803_1.fastq.gz;ftp.sra.ebi.ac.uk/vol1/fastq/SRR317/003/SRR3177803/SRR3177803_2.fastq.gz;			ftp.sra.ebi.ac.uk/vol1/srr/SRR317/003/SRR3177803	ftp.sra.ebi.ac.uk/vol1/srr/SRR317/003/SRR3177803				included
PRJNA280606	SAMN04494430	SRS1300427	SRX1592328	SRR3177805	5741	Giardia intestinalis	Illumina MiSeq	PAIRED	ftp.sra.ebi.ac.uk/vol1/fastq/SRR317/005/SRR3177805/SRR3177805_1.fastq.gz;ftp.sra.ebi.ac.uk/vol1/fastq/SRR317/005/SRR3177805/SRR3177805_2.fastq.gz;	ftp.sra.ebi.ac.uk/vol1/fastq/SRR317/005/SRR3177805/SRR3177805_1.fastq.gz;ftp.sra.ebi.ac.uk/vol1/fastq/SRR317/005/SRR3177805/SRR3177805_2.fastq.gz;			ftp.sra.ebi.ac.uk/vol1/srr/SRR317/005/SRR3177805	ftp.sra.ebi.ac.uk/vol1/srr/SRR317/005/SRR3177805				included
PRJNA280606	SAMN04494431	SRS1300429	SRX1592329	SRR3177816	5741	Giardia intestinalis	Illumina MiSeq	PAIRED	ftp.sra.ebi.ac.uk/vol1/fastq/SRR317/006/SRR3177816/SRR3177816_1.fastq.gz;ftp.sra.ebi.ac.uk/vol1/fastq/SRR317/006/SRR3177816/SRR3177816_2.fastq.gz;	ftp.sra.ebi.ac.uk/vol1/fastq/SRR317/006/SRR3177816/SRR3177816_1.fastq.gz;ftp.sra.ebi.ac.uk/vol1/fastq/SRR317/006/SRR3177816/SRR3177816_2.fastq.gz;			ftp.sra.ebi.ac.uk/vol1/srr/SRR317/006/SRR3177816	ftp.sra.ebi.ac.uk/vol1/srr/SRR317/006/SRR3177816				included
PRJNA280606	SAMN04494432	SRS1300430	SRX1592330	SRR3177826	5741	Giardia intestinalis	Illumina MiSeq	PAIRED	ftp.sra.ebi.ac.uk/vol1/fastq/SRR317/006/SRR3177826/SRR3177826_1.fastq.gz;ftp.sra.ebi.ac.uk/vol1/fastq/SRR317/006/SRR3177826/SRR3177826_2.fastq.gz;	ftp.sra.ebi.ac.uk/vol1/fastq/SRR317/006/SRR3177826/SRR3177826_1.fastq.gz;ftp.sra.ebi.ac.uk/vol1/fastq/SRR317/006/SRR3177826/SRR3177826_2.fastq.gz;			ftp.sra.ebi.ac.uk/vol1/srr/SRR317/006/SRR3177826	ftp.sra.ebi.ac.uk/vol1/srr/SRR317/006/SRR3177826				included
PRJNA280606	SAMN04494433	SRS1300431	SRX1592331	SRR3177835	5741	Giardia intestinalis	Illumina MiSeq	PAIRED	ftp.sra.ebi.ac.uk/vol1/fastq/SRR317/005/SRR3177835/SRR3177835_1.fastq.gz;ftp.sra.ebi.ac.uk/vol1/fastq/SRR317/005/SRR3177835/SRR3177835_2.fastq.gz;	ftp.sra.ebi.ac.uk/vol1/fastq/SRR317/005/SRR3177835/SRR3177835_1.fastq.gz;ftp.sra.ebi.ac.uk/vol1/fastq/SRR317/005/SRR3177835/SRR3177835_2.fastq.gz;			ftp.sra.ebi.ac.uk/vol1/srr/SRR317/005/SRR3177835	ftp.sra.ebi.ac.uk/vol1/srr/SRR317/005/SRR3177835				included
PRJNA280606	SAMN04494434	SRS1300432	SRX1592333	SRR3177841	5741	Giardia intestinalis	Illumina MiSeq	PAIRED	ftp.sra.ebi.ac.uk/vol1/fastq/SRR317/001/SRR3177841/SRR3177841_1.fastq.gz;ftp.sra.ebi.ac.uk/vol1/fastq/SRR317/001/SRR3177841/SRR3177841_2.fastq.gz;	ftp.sra.ebi.ac.uk/vol1/fastq/SRR317/001/SRR3177841/SRR3177841_1.fastq.gz;ftp.sra.ebi.ac.uk/vol1/fastq/SRR317/001/SRR3177841/SRR3177841_2.fastq.gz;			ftp.sra.ebi.ac.uk/vol1/srr/SRR317/001/SRR3177841	ftp.sra.ebi.ac.uk/vol1/srr/SRR317/001/SRR3177841				included
PRJNA280606	SAMN04494435	SRS1300435	SRX1592335	SRR3177858	5741	Giardia intestinalis	Illumina MiSeq	PAIRED	ftp.sra.ebi.ac.uk/vol1/fastq/SRR317/008/SRR3177858/SRR3177858_1.fastq.gz;ftp.sra.ebi.ac.uk/vol1/fastq/SRR317/008/SRR3177858/SRR3177858_2.fastq.gz;	ftp.sra.ebi.ac.uk/vol1/fastq/SRR317/008/SRR3177858/SRR3177858_1.fastq.gz;ftp.sra.ebi.ac.uk/vol1/fastq/SRR317/008/SRR3177858/SRR3177858_2.fastq.gz;			ftp.sra.ebi.ac.uk/vol1/srr/SRR317/008/SRR3177858	ftp.sra.ebi.ac.uk/vol1/srr/SRR317/008/SRR3177858				included
PRJNA280606	SAMN04494436	SRS1300436	SRX1592336	SRR3177862	5741	Giardia intestinalis	Illumina MiSeq	PAIRED	ftp.sra.ebi.ac.uk/vol1/fastq/SRR317/002/SRR3177862/SRR3177862_1.fastq.gz;ftp.sra.ebi.ac.uk/vol1/fastq/SRR317/002/SRR3177862/SRR3177862_2.fastq.gz;	ftp.sra.ebi.ac.uk/vol1/fastq/SRR317/002/SRR3177862/SRR3177862_1.fastq.gz;ftp.sra.ebi.ac.uk/vol1/fastq/SRR317/002/SRR3177862/SRR3177862_2.fastq.gz;			ftp.sra.ebi.ac.uk/vol1/srr/SRR317/002/SRR3177862	ftp.sra.ebi.ac.uk/vol1/srr/SRR317/002/SRR3177862				included
PRJNA280606	SAMN04494437	SRS1300437	SRX1592338	SRR3177873	5741	Giardia intestinalis	Illumina MiSeq	PAIRED	ftp.sra.ebi.ac.uk/vol1/fastq/SRR317/003/SRR3177873/SRR3177873_1.fastq.gz;ftp.sra.ebi.ac.uk/vol1/fastq/SRR317/003/SRR3177873/SRR3177873_2.fastq.gz;	ftp.sra.ebi.ac.uk/vol1/fastq/SRR317/003/SRR3177873/SRR3177873_1.fastq.gz;ftp.sra.ebi.ac.uk/vol1/fastq/SRR317/003/SRR3177873/SRR3177873_2.fastq.gz;			ftp.sra.ebi.ac.uk/vol1/srr/SRR317/003/SRR3177873	ftp.sra.ebi.ac.uk/vol1/srr/SRR317/003/SRR3177873				included
PRJNA280606	SAMN04494402	SRS1300439	SRX1592340	SRR3177890	5741	Giardia intestinalis	Illumina MiSeq	PAIRED	ftp.sra.ebi.ac.uk/vol1/fastq/SRR317/000/SRR3177890/SRR3177890_1.fastq.gz;ftp.sra.ebi.ac.uk/vol1/fastq/SRR317/000/SRR3177890/SRR3177890_2.fastq.gz;	ftp.sra.ebi.ac.uk/vol1/fastq/SRR317/000/SRR3177890/SRR3177890_1.fastq.gz;ftp.sra.ebi.ac.uk/vol1/fastq/SRR317/000/SRR3177890/SRR3177890_2.fastq.gz;			ftp.sra.ebi.ac.uk/vol1/srr/SRR317/000/SRR3177890	ftp.sra.ebi.ac.uk/vol1/srr/SRR317/000/SRR3177890				included
PRJNA280606	SAMN04494438	SRS1300440	SRX1592341	SRR3177900	5741	Giardia intestinalis	Illumina MiSeq	PAIRED	ftp.sra.ebi.ac.uk/vol1/fastq/SRR317/000/SRR3177900/SRR3177900_1.fastq.gz;ftp.sra.ebi.ac.uk/vol1/fastq/SRR317/000/SRR3177900/SRR3177900_2.fastq.gz;	ftp.sra.ebi.ac.uk/vol1/fastq/SRR317/000/SRR3177900/SRR3177900_1.fastq.gz;ftp.sra.ebi.ac.uk/vol1/fastq/SRR317/000/SRR3177900/SRR3177900_2.fastq.gz;			ftp.sra.ebi.ac.uk/vol1/srr/SRR317/000/SRR3177900	ftp.sra.ebi.ac.uk/vol1/srr/SRR317/000/SRR3177900				included
PRJNA280606	SAMN04494439	SRS1300443	SRX1592343	SRR3177903	5741	Giardia intestinalis	Illumina MiSeq	PAIRED	ftp.sra.ebi.ac.uk/vol1/fastq/SRR317/003/SRR3177903/SRR3177903_1.fastq.gz;ftp.sra.ebi.ac.uk/vol1/fastq/SRR317/003/SRR3177903/SRR3177903_2.fastq.gz;	ftp.sra.ebi.ac.uk/vol1/fastq/SRR317/003/SRR3177903/SRR3177903_1.fastq.gz;ftp.sra.ebi.ac.uk/vol1/fastq/SRR317/003/SRR3177903/SRR3177903_2.fastq.gz;			ftp.sra.ebi.ac.uk/vol1/srr/SRR317/003/SRR3177903	ftp.sra.ebi.ac.uk/vol1/srr/SRR317/003/SRR3177903				included
PRJNA280606	SAMN04494440	SRS1300444	SRX1592344	SRR3177917	5741	Giardia intestinalis	Illumina MiSeq	PAIRED	ftp.sra.ebi.ac.uk/vol1/fastq/SRR317/007/SRR3177917/SRR3177917_1.fastq.gz;ftp.sra.ebi.ac.uk/vol1/fastq/SRR317/007/SRR3177917/SRR3177917_2.fastq.gz;	ftp.sra.ebi.ac.uk/vol1/fastq/SRR317/007/SRR3177917/SRR3177917_1.fastq.gz;ftp.sra.ebi.ac.uk/vol1/fastq/SRR317/007/SRR3177917/SRR3177917_2.fastq.gz;			ftp.sra.ebi.ac.uk/vol1/srr/SRR317/007/SRR3177917	ftp.sra.ebi.ac.uk/vol1/srr/SRR317/007/SRR3177917				included
PRJNA280606	SAMN04494441	SRS1300445	SRX1592345	SRR3177919	5741	Giardia intestinalis	Illumina MiSeq	PAIRED	ftp.sra.ebi.ac.uk/vol1/fastq/SRR317/009/SRR3177919/SRR3177919_1.fastq.gz;ftp.sra.ebi.ac.uk/vol1/fastq/SRR317/009/SRR3177919/SRR3177919_2.fastq.gz;	ftp.sra.ebi.ac.uk/vol1/fastq/SRR317/009/SRR3177919/SRR3177919_1.fastq.gz;ftp.sra.ebi.ac.uk/vol1/fastq/SRR317/009/SRR3177919/SRR3177919_2.fastq.gz;			ftp.sra.ebi.ac.uk/vol1/srr/SRR317/009/SRR3177919	ftp.sra.ebi.ac.uk/vol1/srr/SRR317/009/SRR3177919				included
PRJNA280606	SAMN04494442	SRS1300446	SRX1592346	SRR3177926	5741	Giardia intestinalis	Illumina MiSeq	PAIRED	ftp.sra.ebi.ac.uk/vol1/fastq/SRR317/006/SRR3177926/SRR3177926_1.fastq.gz;ftp.sra.ebi.ac.uk/vol1/fastq/SRR317/006/SRR3177926/SRR3177926_2.fastq.gz;	ftp.sra.ebi.ac.uk/vol1/fastq/SRR317/006/SRR3177926/SRR3177926_1.fastq.gz;ftp.sra.ebi.ac.uk/vol1/fastq/SRR317/006/SRR3177926/SRR3177926_2.fastq.gz;			ftp.sra.ebi.ac.uk/vol1/srr/SRR317/006/SRR3177926	ftp.sra.ebi.ac.uk/vol1/srr/SRR317/006/SRR3177926				included
PRJNA280606	SAMN04494443	SRS1300447	SRX1592347	SRR3177927	5741	Giardia intestinalis	Illumina MiSeq	PAIRED	ftp.sra.ebi.ac.uk/vol1/fastq/SRR317/007/SRR3177927/SRR3177927_1.fastq.gz;ftp.sra.ebi.ac.uk/vol1/fastq/SRR317/007/SRR3177927/SRR3177927_2.fastq.gz;	ftp.sra.ebi.ac.uk/vol1/fastq/SRR317/007/SRR3177927/SRR3177927_1.fastq.gz;ftp.sra.ebi.ac.uk/vol1/fastq/SRR317/007/SRR3177927/SRR3177927_2.fastq.gz;			ftp.sra.ebi.ac.uk/vol1/srr/SRR317/007/SRR3177927	ftp.sra.ebi.ac.uk/vol1/srr/SRR317/007/SRR3177927				Not included
PRJNA280606	SAMN04494444	SRS1300448	SRX1592348	SRR3177928	5741	Giardia intestinalis	Illumina MiSeq	PAIRED	ftp.sra.ebi.ac.uk/vol1/fastq/SRR317/008/SRR3177928/SRR3177928_1.fastq.gz;ftp.sra.ebi.ac.uk/vol1/fastq/SRR317/008/SRR3177928/SRR3177928_2.fastq.gz;	ftp.sra.ebi.ac.uk/vol1/fastq/SRR317/008/SRR3177928/SRR3177928_1.fastq.gz;ftp.sra.ebi.ac.uk/vol1/fastq/SRR317/008/SRR3177928/SRR3177928_2.fastq.gz;			ftp.sra.ebi.ac.uk/vol1/srr/SRR317/008/SRR3177928	ftp.sra.ebi.ac.uk/vol1/srr/SRR317/008/SRR3177928				Not included
PRJNA280606	SAMN04494445	SRS1300449	SRX1592349	SRR3177929	5741	Giardia intestinalis	Illumina MiSeq	PAIRED	ftp.sra.ebi.ac.uk/vol1/fastq/SRR317/009/SRR3177929/SRR3177929_1.fastq.gz;ftp.sra.ebi.ac.uk/vol1/fastq/SRR317/009/SRR3177929/SRR3177929_2.fastq.gz;	ftp.sra.ebi.ac.uk/vol1/fastq/SRR317/009/SRR3177929/SRR3177929_1.fastq.gz;ftp.sra.ebi.ac.uk/vol1/fastq/SRR317/009/SRR3177929/SRR3177929_2.fastq.gz;			ftp.sra.ebi.ac.uk/vol1/srr/SRR317/009/SRR3177929	ftp.sra.ebi.ac.uk/vol1/srr/SRR317/009/SRR3177929				Not included
PRJNA280606	SAMN04494446	SRS1300450	SRX1592350	SRR3177930	5741	Giardia intestinalis	Illumina MiSeq	PAIRED	ftp.sra.ebi.ac.uk/vol1/fastq/SRR317/000/SRR3177930/SRR3177930_1.fastq.gz;ftp.sra.ebi.ac.uk/vol1/fastq/SRR317/000/SRR3177930/SRR3177930_2.fastq.gz;	ftp.sra.ebi.ac.uk/vol1/fastq/SRR317/000/SRR3177930/SRR3177930_1.fastq.gz;ftp.sra.ebi.ac.uk/vol1/fastq/SRR317/000/SRR3177930/SRR3177930_2.fastq.gz;			ftp.sra.ebi.ac.uk/vol1/srr/SRR317/000/SRR3177930	ftp.sra.ebi.ac.uk/vol1/srr/SRR317/000/SRR3177930				Not included
PRJNA280606	SAMN04494447	SRS1300451	SRX1592351	SRR3177931	5741	Giardia intestinalis	Illumina MiSeq	PAIRED	ftp.sra.ebi.ac.uk/vol1/fastq/SRR317/001/SRR3177931/SRR3177931_1.fastq.gz;ftp.sra.ebi.ac.uk/vol1/fastq/SRR317/001/SRR3177931/SRR3177931_2.fastq.gz;	ftp.sra.ebi.ac.uk/vol1/fastq/SRR317/001/SRR3177931/SRR3177931_1.fastq.gz;ftp.sra.ebi.ac.uk/vol1/fastq/SRR317/001/SRR3177931/SRR3177931_2.fastq.gz;			ftp.sra.ebi.ac.uk/vol1/srr/SRR317/001/SRR3177931	ftp.sra.ebi.ac.uk/vol1/srr/SRR317/001/SRR3177931				included
PRJNA280606	SAMN04494403	SRS1300452	SRX1592352	SRR3177932	5741	Giardia intestinalis	Illumina MiSeq	PAIRED	ftp.sra.ebi.ac.uk/vol1/fastq/SRR317/002/SRR3177932/SRR3177932_1.fastq.gz;ftp.sra.ebi.ac.uk/vol1/fastq/SRR317/002/SRR3177932/SRR3177932_2.fastq.gz;	ftp.sra.ebi.ac.uk/vol1/fastq/SRR317/002/SRR3177932/SRR3177932_1.fastq.gz;ftp.sra.ebi.ac.uk/vol1/fastq/SRR317/002/SRR3177932/SRR3177932_2.fastq.gz;			ftp.sra.ebi.ac.uk/vol1/srr/SRR317/002/SRR3177932	ftp.sra.ebi.ac.uk/vol1/srr/SRR317/002/SRR3177932				included
PRJNA280606	SAMN04494448	SRS1300453	SRX1592353	SRR3177933	5741	Giardia intestinalis	Illumina MiSeq	PAIRED	ftp.sra.ebi.ac.uk/vol1/fastq/SRR317/003/SRR3177933/SRR3177933_1.fastq.gz;ftp.sra.ebi.ac.uk/vol1/fastq/SRR317/003/SRR3177933/SRR3177933_2.fastq.gz;	ftp.sra.ebi.ac.uk/vol1/fastq/SRR317/003/SRR3177933/SRR3177933_1.fastq.gz;ftp.sra.ebi.ac.uk/vol1/fastq/SRR317/003/SRR3177933/SRR3177933_2.fastq.gz;			ftp.sra.ebi.ac.uk/vol1/srr/SRR317/003/SRR3177933	ftp.sra.ebi.ac.uk/vol1/srr/SRR317/003/SRR3177933				included
PRJNA280606	SAMN04494449	SRS1300454	SRX1592354	SRR3177934	5741	Giardia intestinalis	Illumina MiSeq	PAIRED	ftp.sra.ebi.ac.uk/vol1/fastq/SRR317/004/SRR3177934/SRR3177934_1.fastq.gz;ftp.sra.ebi.ac.uk/vol1/fastq/SRR317/004/SRR3177934/SRR3177934_2.fastq.gz;	ftp.sra.ebi.ac.uk/vol1/fastq/SRR317/004/SRR3177934/SRR3177934_1.fastq.gz;ftp.sra.ebi.ac.uk/vol1/fastq/SRR317/004/SRR3177934/SRR3177934_2.fastq.gz;			ftp.sra.ebi.ac.uk/vol1/srr/SRR317/004/SRR3177934	ftp.sra.ebi.ac.uk/vol1/srr/SRR317/004/SRR3177934				included
PRJNA280606	SAMN04494450	SRS1300455	SRX1592355	SRR3177935	5741	Giardia intestinalis	Illumina MiSeq	PAIRED	ftp.sra.ebi.ac.uk/vol1/fastq/SRR317/005/SRR3177935/SRR3177935_1.fastq.gz;ftp.sra.ebi.ac.uk/vol1/fastq/SRR317/005/SRR3177935/SRR3177935_2.fastq.gz;	ftp.sra.ebi.ac.uk/vol1/fastq/SRR317/005/SRR3177935/SRR3177935_1.fastq.gz;ftp.sra.ebi.ac.uk/vol1/fastq/SRR317/005/SRR3177935/SRR3177935_2.fastq.gz;			ftp.sra.ebi.ac.uk/vol1/srr/SRR317/005/SRR3177935	ftp.sra.ebi.ac.uk/vol1/srr/SRR317/005/SRR3177935				Not included
PRJNA280606	SAMN04494451	SRS1300457	SRX1592356	SRR3177936	5741	Giardia intestinalis	Illumina MiSeq	PAIRED	ftp.sra.ebi.ac.uk/vol1/fastq/SRR317/006/SRR3177936/SRR3177936_1.fastq.gz;ftp.sra.ebi.ac.uk/vol1/fastq/SRR317/006/SRR3177936/SRR3177936_2.fastq.gz;	ftp.sra.ebi.ac.uk/vol1/fastq/SRR317/006/SRR3177936/SRR3177936_1.fastq.gz;ftp.sra.ebi.ac.uk/vol1/fastq/SRR317/006/SRR3177936/SRR3177936_2.fastq.gz;			ftp.sra.ebi.ac.uk/vol1/srr/SRR317/006/SRR3177936	ftp.sra.ebi.ac.uk/vol1/srr/SRR317/006/SRR3177936				Not included
PRJNA280606	SAMN04494452	SRS1300456	SRX1592357	SRR3177937	5741	Giardia intestinalis	Illumina MiSeq	PAIRED	ftp.sra.ebi.ac.uk/vol1/fastq/SRR317/007/SRR3177937/SRR3177937_1.fastq.gz;ftp.sra.ebi.ac.uk/vol1/fastq/SRR317/007/SRR3177937/SRR3177937_2.fastq.gz;	ftp.sra.ebi.ac.uk/vol1/fastq/SRR317/007/SRR3177937/SRR3177937_1.fastq.gz;ftp.sra.ebi.ac.uk/vol1/fastq/SRR317/007/SRR3177937/SRR3177937_2.fastq.gz;			ftp.sra.ebi.ac.uk/vol1/srr/SRR317/007/SRR3177937	ftp.sra.ebi.ac.uk/vol1/srr/SRR317/007/SRR3177937				included
PRJNA280606	SAMN04494453	SRS1300459	SRX1592358	SRR3177946	5741	Giardia intestinalis	Illumina MiSeq	PAIRED	ftp.sra.ebi.ac.uk/vol1/fastq/SRR317/006/SRR3177946/SRR3177946_1.fastq.gz;ftp.sra.ebi.ac.uk/vol1/fastq/SRR317/006/SRR3177946/SRR3177946_2.fastq.gz;	ftp.sra.ebi.ac.uk/vol1/fastq/SRR317/006/SRR3177946/SRR3177946_1.fastq.gz;ftp.sra.ebi.ac.uk/vol1/fastq/SRR317/006/SRR3177946/SRR3177946_2.fastq.gz;			ftp.sra.ebi.ac.uk/vol1/srr/SRR317/006/SRR3177946	ftp.sra.ebi.ac.uk/vol1/srr/SRR317/006/SRR3177946				included
PRJNA280606	SAMN04494454	SRS1300471	SRX1592368	SRR3177947	5741	Giardia intestinalis	Illumina MiSeq	PAIRED	ftp.sra.ebi.ac.uk/vol1/fastq/SRR317/007/SRR3177947/SRR3177947_1.fastq.gz;ftp.sra.ebi.ac.uk/vol1/fastq/SRR317/007/SRR3177947/SRR3177947_2.fastq.gz;	ftp.sra.ebi.ac.uk/vol1/fastq/SRR317/007/SRR3177947/SRR3177947_1.fastq.gz;ftp.sra.ebi.ac.uk/vol1/fastq/SRR317/007/SRR3177947/SRR3177947_2.fastq.gz;			ftp.sra.ebi.ac.uk/vol1/srr/SRR317/007/SRR3177947	ftp.sra.ebi.ac.uk/vol1/srr/SRR317/007/SRR3177947				included
PRJNA280606	SAMN04494455	SRS1300478	SRX1592377	SRR3177948	5741	Giardia intestinalis	Illumina MiSeq	PAIRED	ftp.sra.ebi.ac.uk/vol1/fastq/SRR317/008/SRR3177948/SRR3177948_1.fastq.gz;ftp.sra.ebi.ac.uk/vol1/fastq/SRR317/008/SRR3177948/SRR3177948_2.fastq.gz;	ftp.sra.ebi.ac.uk/vol1/fastq/SRR317/008/SRR3177948/SRR3177948_1.fastq.gz;ftp.sra.ebi.ac.uk/vol1/fastq/SRR317/008/SRR3177948/SRR3177948_2.fastq.gz;			ftp.sra.ebi.ac.uk/vol1/srr/SRR317/008/SRR3177948	ftp.sra.ebi.ac.uk/vol1/srr/SRR317/008/SRR3177948				included
PRJNA280606	SAMN04494456	SRS1300484	SRX1592380	SRR3177949	5741	Giardia intestinalis	Illumina MiSeq	PAIRED	ftp.sra.ebi.ac.uk/vol1/fastq/SRR317/009/SRR3177949/SRR3177949_1.fastq.gz;ftp.sra.ebi.ac.uk/vol1/fastq/SRR317/009/SRR3177949/SRR3177949_2.fastq.gz;	ftp.sra.ebi.ac.uk/vol1/fastq/SRR317/009/SRR3177949/SRR3177949_1.fastq.gz;ftp.sra.ebi.ac.uk/vol1/fastq/SRR317/009/SRR3177949/SRR3177949_2.fastq.gz;			ftp.sra.ebi.ac.uk/vol1/srr/SRR317/009/SRR3177949	ftp.sra.ebi.ac.uk/vol1/srr/SRR317/009/SRR3177949				included
PRJNA280606	SAMN04494457	SRS1300490	SRX1592388	SRR3177950	5741	Giardia intestinalis	Illumina MiSeq	PAIRED	ftp.sra.ebi.ac.uk/vol1/fastq/SRR317/000/SRR3177950/SRR3177950_1.fastq.gz;ftp.sra.ebi.ac.uk/vol1/fastq/SRR317/000/SRR3177950/SRR3177950_2.fastq.gz;	ftp.sra.ebi.ac.uk/vol1/fastq/SRR317/000/SRR3177950/SRR3177950_1.fastq.gz;ftp.sra.ebi.ac.uk/vol1/fastq/SRR317/000/SRR3177950/SRR3177950_2.fastq.gz;			ftp.sra.ebi.ac.uk/vol1/srr/SRR317/000/SRR3177950	ftp.sra.ebi.ac.uk/vol1/srr/SRR317/000/SRR3177950				included
PRJNA280606	SAMN04494404	SRS1300498	SRX1592392	SRR3177951	5741	Giardia intestinalis	Illumina MiSeq	PAIRED	ftp.sra.ebi.ac.uk/vol1/fastq/SRR317/001/SRR3177951/SRR3177951_1.fastq.gz;ftp.sra.ebi.ac.uk/vol1/fastq/SRR317/001/SRR3177951/SRR3177951_2.fastq.gz;	ftp.sra.ebi.ac.uk/vol1/fastq/SRR317/001/SRR3177951/SRR3177951_1.fastq.gz;ftp.sra.ebi.ac.uk/vol1/fastq/SRR317/001/SRR3177951/SRR3177951_2.fastq.gz;			ftp.sra.ebi.ac.uk/vol1/srr/SRR317/001/SRR3177951	ftp.sra.ebi.ac.uk/vol1/srr/SRR317/001/SRR3177951				included
PRJNA280606	SAMN04494458	SRS1300503	SRX1592403	SRR3177952	5741	Giardia intestinalis	Illumina MiSeq	PAIRED	ftp.sra.ebi.ac.uk/vol1/fastq/SRR317/002/SRR3177952/SRR3177952_1.fastq.gz;ftp.sra.ebi.ac.uk/vol1/fastq/SRR317/002/SRR3177952/SRR3177952_2.fastq.gz;	ftp.sra.ebi.ac.uk/vol1/fastq/SRR317/002/SRR3177952/SRR3177952_1.fastq.gz;ftp.sra.ebi.ac.uk/vol1/fastq/SRR317/002/SRR3177952/SRR3177952_2.fastq.gz;			ftp.sra.ebi.ac.uk/vol1/srr/SRR317/002/SRR3177952	ftp.sra.ebi.ac.uk/vol1/srr/SRR317/002/SRR3177952				included
PRJNA280606	SAMN04494459	SRS1300513	SRX1592413	SRR3177955	5741	Giardia intestinalis	Illumina MiSeq	PAIRED	ftp.sra.ebi.ac.uk/vol1/fastq/SRR317/005/SRR3177955/SRR3177955_1.fastq.gz;ftp.sra.ebi.ac.uk/vol1/fastq/SRR317/005/SRR3177955/SRR3177955_2.fastq.gz;	ftp.sra.ebi.ac.uk/vol1/fastq/SRR317/005/SRR3177955/SRR3177955_1.fastq.gz;ftp.sra.ebi.ac.uk/vol1/fastq/SRR317/005/SRR3177955/SRR3177955_2.fastq.gz;			ftp.sra.ebi.ac.uk/vol1/srr/SRR317/005/SRR3177955	ftp.sra.ebi.ac.uk/vol1/srr/SRR317/005/SRR3177955				Not included
PRJNA280606	SAMN04494460	SRS1300514	SRX1592414	SRR3177962	5741	Giardia intestinalis	Illumina MiSeq	PAIRED	ftp.sra.ebi.ac.uk/vol1/fastq/SRR317/002/SRR3177962/SRR3177962_1.fastq.gz;ftp.sra.ebi.ac.uk/vol1/fastq/SRR317/002/SRR3177962/SRR3177962_2.fastq.gz;	ftp.sra.ebi.ac.uk/vol1/fastq/SRR317/002/SRR3177962/SRR3177962_1.fastq.gz;ftp.sra.ebi.ac.uk/vol1/fastq/SRR317/002/SRR3177962/SRR3177962_2.fastq.gz;			ftp.sra.ebi.ac.uk/vol1/srr/SRR317/002/SRR3177962	ftp.sra.ebi.ac.uk/vol1/srr/SRR317/002/SRR3177962				included
PRJNA280606	SAMN04494461	SRS1300517	SRX1592415	SRR3177974	5741	Giardia intestinalis	Illumina MiSeq	PAIRED	ftp.sra.ebi.ac.uk/vol1/fastq/SRR317/004/SRR3177974/SRR3177974_1.fastq.gz;ftp.sra.ebi.ac.uk/vol1/fastq/SRR317/004/SRR3177974/SRR3177974_2.fastq.gz;	ftp.sra.ebi.ac.uk/vol1/fastq/SRR317/004/SRR3177974/SRR3177974_1.fastq.gz;ftp.sra.ebi.ac.uk/vol1/fastq/SRR317/004/SRR3177974/SRR3177974_2.fastq.gz;			ftp.sra.ebi.ac.uk/vol1/srr/SRR317/004/SRR3177974	ftp.sra.ebi.ac.uk/vol1/srr/SRR317/004/SRR3177974				Not included
PRJNA280606	SAMN04494462	SRS1300518	SRX1592418	SRR3177978	5741	Giardia intestinalis	Illumina MiSeq	PAIRED	ftp.sra.ebi.ac.uk/vol1/fastq/SRR317/008/SRR3177978/SRR3177978_1.fastq.gz;ftp.sra.ebi.ac.uk/vol1/fastq/SRR317/008/SRR3177978/SRR3177978_2.fastq.gz;	ftp.sra.ebi.ac.uk/vol1/fastq/SRR317/008/SRR3177978/SRR3177978_1.fastq.gz;ftp.sra.ebi.ac.uk/vol1/fastq/SRR317/008/SRR3177978/SRR3177978_2.fastq.gz;			ftp.sra.ebi.ac.uk/vol1/srr/SRR317/008/SRR3177978	ftp.sra.ebi.ac.uk/vol1/srr/SRR317/008/SRR3177978				Not included
PRJNA280606	SAMN04494463	SRS1300519	SRX1592419	SRR3177990	5741	Giardia intestinalis	Illumina MiSeq	PAIRED	ftp.sra.ebi.ac.uk/vol1/fastq/SRR317/000/SRR3177990/SRR3177990_1.fastq.gz;ftp.sra.ebi.ac.uk/vol1/fastq/SRR317/000/SRR3177990/SRR3177990_2.fastq.gz;	ftp.sra.ebi.ac.uk/vol1/fastq/SRR317/000/SRR3177990/SRR3177990_1.fastq.gz;ftp.sra.ebi.ac.uk/vol1/fastq/SRR317/000/SRR3177990/SRR3177990_2.fastq.gz;			ftp.sra.ebi.ac.uk/vol1/srr/SRR317/000/SRR3177990	ftp.sra.ebi.ac.uk/vol1/srr/SRR317/000/SRR3177990				included
PRJNA280606	SAMN04494464	SRS1300520	SRX1592420	SRR3178001	5741	Giardia intestinalis	Illumina MiSeq	PAIRED	ftp.sra.ebi.ac.uk/vol1/fastq/SRR317/001/SRR3178001/SRR3178001_1.fastq.gz;ftp.sra.ebi.ac.uk/vol1/fastq/SRR317/001/SRR3178001/SRR3178001_2.fastq.gz;	ftp.sra.ebi.ac.uk/vol1/fastq/SRR317/001/SRR3178001/SRR3178001_1.fastq.gz;ftp.sra.ebi.ac.uk/vol1/fastq/SRR317/001/SRR3178001/SRR3178001_2.fastq.gz;			ftp.sra.ebi.ac.uk/vol1/srr/SRR317/001/SRR3178001	ftp.sra.ebi.ac.uk/vol1/srr/SRR317/001/SRR3178001				included
PRJNA280606	SAMN04494465	SRS1300522	SRX1592422	SRR3178007	5741	Giardia intestinalis	Illumina MiSeq	PAIRED	ftp.sra.ebi.ac.uk/vol1/fastq/SRR317/007/SRR3178007/SRR3178007_1.fastq.gz;ftp.sra.ebi.ac.uk/vol1/fastq/SRR317/007/SRR3178007/SRR3178007_2.fastq.gz;	ftp.sra.ebi.ac.uk/vol1/fastq/SRR317/007/SRR3178007/SRR3178007_1.fastq.gz;ftp.sra.ebi.ac.uk/vol1/fastq/SRR317/007/SRR3178007/SRR3178007_2.fastq.gz;			ftp.sra.ebi.ac.uk/vol1/srr/SRR317/007/SRR3178007	ftp.sra.ebi.ac.uk/vol1/srr/SRR317/007/SRR3178007				included
PRJNA280606	SAMN04494466	SRS1300523	SRX1592424	SRR3178008	5741	Giardia intestinalis	Illumina MiSeq	PAIRED	ftp.sra.ebi.ac.uk/vol1/fastq/SRR317/008/SRR3178008/SRR3178008_1.fastq.gz;ftp.sra.ebi.ac.uk/vol1/fastq/SRR317/008/SRR3178008/SRR3178008_2.fastq.gz;	ftp.sra.ebi.ac.uk/vol1/fastq/SRR317/008/SRR3178008/SRR3178008_1.fastq.gz;ftp.sra.ebi.ac.uk/vol1/fastq/SRR317/008/SRR3178008/SRR3178008_2.fastq.gz;			ftp.sra.ebi.ac.uk/vol1/srr/SRR317/008/SRR3178008	ftp.sra.ebi.ac.uk/vol1/srr/SRR317/008/SRR3178008				included
PRJNA280606	SAMN04494467	SRS1300525	SRX1592425	SRR3178009	5741	Giardia intestinalis	Illumina MiSeq	PAIRED	ftp.sra.ebi.ac.uk/vol1/fastq/SRR317/009/SRR3178009/SRR3178009_1.fastq.gz;ftp.sra.ebi.ac.uk/vol1/fastq/SRR317/009/SRR3178009/SRR3178009_2.fastq.gz;	ftp.sra.ebi.ac.uk/vol1/fastq/SRR317/009/SRR3178009/SRR3178009_1.fastq.gz;ftp.sra.ebi.ac.uk/vol1/fastq/SRR317/009/SRR3178009/SRR3178009_2.fastq.gz;			ftp.sra.ebi.ac.uk/vol1/srr/SRR317/009/SRR3178009	ftp.sra.ebi.ac.uk/vol1/srr/SRR317/009/SRR3178009				included
PRJNA280606	SAMN04494405	SRS1300526	SRX1592426	SRR3178010	5741	Giardia intestinalis	Illumina MiSeq	PAIRED	ftp.sra.ebi.ac.uk/vol1/fastq/SRR317/000/SRR3178010/SRR3178010_1.fastq.gz;ftp.sra.ebi.ac.uk/vol1/fastq/SRR317/000/SRR3178010/SRR3178010_2.fastq.gz;	ftp.sra.ebi.ac.uk/vol1/fastq/SRR317/000/SRR3178010/SRR3178010_1.fastq.gz;ftp.sra.ebi.ac.uk/vol1/fastq/SRR317/000/SRR3178010/SRR3178010_2.fastq.gz;			ftp.sra.ebi.ac.uk/vol1/srr/SRR317/000/SRR3178010	ftp.sra.ebi.ac.uk/vol1/srr/SRR317/000/SRR3178010				included
PRJNA280606	SAMN04494468	SRS1300527	SRX1592427	SRR3178011	5741	Giardia intestinalis	Illumina MiSeq	PAIRED	ftp.sra.ebi.ac.uk/vol1/fastq/SRR317/001/SRR3178011/SRR3178011_1.fastq.gz;ftp.sra.ebi.ac.uk/vol1/fastq/SRR317/001/SRR3178011/SRR3178011_2.fastq.gz;	ftp.sra.ebi.ac.uk/vol1/fastq/SRR317/001/SRR3178011/SRR3178011_1.fastq.gz;ftp.sra.ebi.ac.uk/vol1/fastq/SRR317/001/SRR3178011/SRR3178011_2.fastq.gz;			ftp.sra.ebi.ac.uk/vol1/srr/SRR317/001/SRR3178011	ftp.sra.ebi.ac.uk/vol1/srr/SRR317/001/SRR3178011				included
PRJNA280606	SAMN04494469	SRS1300528	SRX1592429	SRR3178012	5741	Giardia intestinalis	Illumina MiSeq	PAIRED	ftp.sra.ebi.ac.uk/vol1/fastq/SRR317/002/SRR3178012/SRR3178012_1.fastq.gz;ftp.sra.ebi.ac.uk/vol1/fastq/SRR317/002/SRR3178012/SRR3178012_2.fastq.gz;	ftp.sra.ebi.ac.uk/vol1/fastq/SRR317/002/SRR3178012/SRR3178012_1.fastq.gz;ftp.sra.ebi.ac.uk/vol1/fastq/SRR317/002/SRR3178012/SRR3178012_2.fastq.gz;			ftp.sra.ebi.ac.uk/vol1/srr/SRR317/002/SRR3178012	ftp.sra.ebi.ac.uk/vol1/srr/SRR317/002/SRR3178012				Not included
PRJNA280606	SAMN04494470	SRS1300533	SRX1592432	SRR3178013	5741	Giardia intestinalis	Illumina MiSeq	PAIRED	ftp.sra.ebi.ac.uk/vol1/fastq/SRR317/003/SRR3178013/SRR3178013_1.fastq.gz;ftp.sra.ebi.ac.uk/vol1/fastq/SRR317/003/SRR3178013/SRR3178013_2.fastq.gz;	ftp.sra.ebi.ac.uk/vol1/fastq/SRR317/003/SRR3178013/SRR3178013_1.fastq.gz;ftp.sra.ebi.ac.uk/vol1/fastq/SRR317/003/SRR3178013/SRR3178013_2.fastq.gz;			ftp.sra.ebi.ac.uk/vol1/srr/SRR317/003/SRR3178013	ftp.sra.ebi.ac.uk/vol1/srr/SRR317/003/SRR3178013				Not included
PRJNA280606	SAMN04494471	SRS1300534	SRX1592434	SRR3178014	5741	Giardia intestinalis	Illumina MiSeq	PAIRED	ftp.sra.ebi.ac.uk/vol1/fastq/SRR317/004/SRR3178014/SRR3178014_1.fastq.gz;ftp.sra.ebi.ac.uk/vol1/fastq/SRR317/004/SRR3178014/SRR3178014_2.fastq.gz;	ftp.sra.ebi.ac.uk/vol1/fastq/SRR317/004/SRR3178014/SRR3178014_1.fastq.gz;ftp.sra.ebi.ac.uk/vol1/fastq/SRR317/004/SRR3178014/SRR3178014_2.fastq.gz;			ftp.sra.ebi.ac.uk/vol1/srr/SRR317/004/SRR3178014	ftp.sra.ebi.ac.uk/vol1/srr/SRR317/004/SRR3178014				Not included
PRJNA280606	SAMN04494472	SRS1300535	SRX1592435	SRR3178015	5741	Giardia intestinalis	Illumina MiSeq	PAIRED	ftp.sra.ebi.ac.uk/vol1/fastq/SRR317/005/SRR3178015/SRR3178015_1.fastq.gz;ftp.sra.ebi.ac.uk/vol1/fastq/SRR317/005/SRR3178015/SRR3178015_2.fastq.gz;	ftp.sra.ebi.ac.uk/vol1/fastq/SRR317/005/SRR3178015/SRR3178015_1.fastq.gz;ftp.sra.ebi.ac.uk/vol1/fastq/SRR317/005/SRR3178015/SRR3178015_2.fastq.gz;			ftp.sra.ebi.ac.uk/vol1/srr/SRR317/005/SRR3178015	ftp.sra.ebi.ac.uk/vol1/srr/SRR317/005/SRR3178015				Not included
PRJNA280606	SAMN04494473	SRS1300536	SRX1592436	SRR3178016	5741	Giardia intestinalis	Illumina MiSeq	PAIRED	ftp.sra.ebi.ac.uk/vol1/fastq/SRR317/006/SRR3178016/SRR3178016_1.fastq.gz;ftp.sra.ebi.ac.uk/vol1/fastq/SRR317/006/SRR3178016/SRR3178016_2.fastq.gz;	ftp.sra.ebi.ac.uk/vol1/fastq/SRR317/006/SRR3178016/SRR3178016_1.fastq.gz;ftp.sra.ebi.ac.uk/vol1/fastq/SRR317/006/SRR3178016/SRR3178016_2.fastq.gz;			ftp.sra.ebi.ac.uk/vol1/srr/SRR317/006/SRR3178016	ftp.sra.ebi.ac.uk/vol1/srr/SRR317/006/SRR3178016				included
PRJNA280606	SAMN04494406	SRS1300538	SRX1592437	SRR3178017	5741	Giardia intestinalis	Illumina MiSeq	PAIRED	ftp.sra.ebi.ac.uk/vol1/fastq/SRR317/007/SRR3178017/SRR3178017_1.fastq.gz;ftp.sra.ebi.ac.uk/vol1/fastq/SRR317/007/SRR3178017/SRR3178017_2.fastq.gz;	ftp.sra.ebi.ac.uk/vol1/fastq/SRR317/007/SRR3178017/SRR3178017_1.fastq.gz;ftp.sra.ebi.ac.uk/vol1/fastq/SRR317/007/SRR3178017/SRR3178017_2.fastq.gz;			ftp.sra.ebi.ac.uk/vol1/srr/SRR317/007/SRR3178017	ftp.sra.ebi.ac.uk/vol1/srr/SRR317/007/SRR3178017				included
PRJNA280606	SAMN04494407	SRS1300540	SRX1592440	SRR3178018	5741	Giardia intestinalis	Illumina MiSeq	PAIRED	ftp.sra.ebi.ac.uk/vol1/fastq/SRR317/008/SRR3178018/SRR3178018_1.fastq.gz;ftp.sra.ebi.ac.uk/vol1/fastq/SRR317/008/SRR3178018/SRR3178018_2.fastq.gz;	ftp.sra.ebi.ac.uk/vol1/fastq/SRR317/008/SRR3178018/SRR3178018_1.fastq.gz;ftp.sra.ebi.ac.uk/vol1/fastq/SRR317/008/SRR3178018/SRR3178018_2.fastq.gz;			ftp.sra.ebi.ac.uk/vol1/srr/SRR317/008/SRR3178018	ftp.sra.ebi.ac.uk/vol1/srr/SRR317/008/SRR3178018				included
* Se indican como included aquellas secuencias de las que se obtuvieron todas las secuencias consenso de cada gen, con con un match de los reads para G. intestinalis superior al 80%
